# Supplementary material for: Assessing recognition memory using confidence ratings and response times
Source: R Soc Open Sci. 2016 Apr 13;3(4):150670. doi: 10.1098/rsos.150670 (PMC4852632; doi:10.1098/rsos.150670)
Supplement: WeidemannKahana2016_data.hdf5 [file rsos150670supp1.zip]

Archive with 1 entries (1 files):
- WeidemannKahana2016_data_v1_0_20160310_4.hdf5
