# Supplementary material for: Assessing recognition memory using confidence ratings and response times
Source: R Soc Open Sci. 2016 Apr 13;3(4):150670. doi: 10.1098/rsos.150670 (PMC4852632; doi:10.1098/rsos.150670)
Supplement: main data file recunrecANOVA_sess.tsv [file rsos150670supp3.tsv]

ID	recunrec	oldnew	dv	AUC
LTP063	recalled	old	conf	1.0
LTP063	unrecalled	old	conf	0.996527777778
LTP063	recalled	new	conf	0.699152542373
LTP063	unrecalled	new	conf	0.711212516297
LTP063	recalled	old	rt	0.644827586207
LTP063	unrecalled	old	rt	0.618055555556
LTP063	recalled	new	rt	0.491525423729
LTP063	unrecalled	new	rt	0.634941329857
LTP063	recalled	old	conf	0.992561983471
LTP063	unrecalled	old	conf	0.988888888889
LTP063	recalled	new	conf	0.930434782609
LTP063	unrecalled	new	conf	0.646245059289
LTP063	recalled	old	rt	0.666115702479
LTP063	unrecalled	old	rt	0.620634920635
LTP063	recalled	new	rt	0.969565217391
LTP063	unrecalled	new	rt	0.752173913043
LTP063	recalled	old	conf	0.704260651629
LTP063	unrecalled	old	conf	0.714285714286
LTP063	recalled	new	conf	0.467105263158
LTP063	unrecalled	new	conf	0.717105263158
LTP063	recalled	old	rt	0.732456140351
LTP063	unrecalled	old	rt	0.697368421053
LTP063	recalled	new	rt	0.914473684211
LTP063	unrecalled	new	rt	0.796052631579
LTP063	recalled	old	conf	0.496268656716
LTP063	unrecalled	old	conf	0.488636363636
LTP063	recalled	new	conf	0.725328947368
LTP063	unrecalled	new	conf	0.706339712919
LTP063	recalled	old	rt	0.915422885572
LTP063	unrecalled	old	rt	0.878787878788
LTP063	recalled	new	rt	0.934210526316
LTP063	unrecalled	new	rt	0.791866028708
LTP063	recalled	old	conf	0.658088235294
LTP063	unrecalled	old	conf	0.646226415094
LTP063	recalled	new	conf	0.680327868852
LTP063	unrecalled	new	conf	0.784153005464
LTP063	recalled	old	rt	0.904411764706
LTP063	unrecalled	old	rt	0.792452830189
LTP063	recalled	new	rt	0.83606557377
LTP063	unrecalled	new	rt	0.821038251366
LTP063	recalled	old	conf	0.714285714286
LTP063	unrecalled	old	conf	0.698412698413
LTP063	recalled	new	conf	0.424778761062
LTP063	unrecalled	new	conf	0.703539823009
LTP063	recalled	old	rt	0.878706199461
LTP063	unrecalled	old	rt	0.835978835979
LTP063	recalled	new	rt	0.699115044248
LTP063	unrecalled	new	rt	0.657817109145
LTP063	recalled	old	conf	0.785714285714
LTP063	unrecalled	old	conf	0.747422680412
LTP063	recalled	new	conf	0.602941176471
LTP063	unrecalled	new	conf	0.732026143791
LTP063	recalled	old	rt	0.778571428571
LTP063	unrecalled	old	rt	0.680412371134
LTP063	recalled	new	rt	0.823529411765
LTP063	unrecalled	new	rt	0.859477124183
LTP063	recalled	old	conf	0.677570093458
LTP063	unrecalled	old	conf	0.645535714286
LTP063	recalled	new	conf	0.325
LTP063	unrecalled	new	conf	0.639583333333
LTP063	recalled	old	rt	0.695093457944
LTP063	unrecalled	old	rt	0.658928571429
LTP063	recalled	new	rt	1.0
LTP063	unrecalled	new	rt	0.76875
LTP063	recalled	old	conf	1.0
LTP063	unrecalled	old	conf	0.991666666667
LTP063	recalled	new	conf	0.469565217391
LTP063	unrecalled	new	conf	0.565217391304
LTP063	recalled	old	rt	0.952205882353
LTP063	unrecalled	old	rt	0.938888888889
LTP063	recalled	new	rt	0.713043478261
LTP063	unrecalled	new	rt	0.862608695652
LTP063	recalled	old	conf	0.75
LTP063	unrecalled	old	conf	0.740384615385
LTP063	recalled	new	conf	0.419642857143
LTP063	unrecalled	new	conf	0.558035714286
LTP063	recalled	old	rt	0.955555555556
LTP063	unrecalled	old	rt	0.929487179487
LTP063	recalled	new	rt	0.544642857143
LTP063	unrecalled	new	rt	0.627232142857
LTP063	recalled	old	conf	0.608447488584
LTP063	unrecalled	old	conf	0.607142857143
LTP063	recalled	new	conf	0.435185185185
LTP063	unrecalled	new	conf	0.537962962963
LTP063	recalled	old	rt	0.556697108067
LTP063	unrecalled	old	rt	0.524943310658
LTP063	recalled	new	rt	0.634259259259
LTP063	unrecalled	new	rt	0.6
LTP063	recalled	old	conf	0.625
LTP063	unrecalled	old	conf	0.613235294118
LTP063	recalled	new	conf	0.621710526316
LTP063	unrecalled	new	conf	0.537280701754
LTP063	recalled	old	rt	0.731770833333
LTP063	unrecalled	old	rt	0.635294117647
LTP063	recalled	new	rt	0.513157894737
LTP063	unrecalled	new	rt	0.443713450292
LTP063	recalled	old	conf	0.8125
LTP063	unrecalled	old	conf	0.784274193548
LTP063	recalled	new	conf	0.630242825607
LTP063	unrecalled	new	conf	0.466887417219
LTP063	recalled	old	rt	0.933238636364
LTP063	unrecalled	old	rt	0.904233870968
LTP063	recalled	new	rt	0.790286975717
LTP063	unrecalled	new	rt	0.572185430464
LTP063	recalled	old	conf	0.833333333333
LTP063	unrecalled	old	conf	0.829588014981
LTP063	recalled	new	conf	0.460526315789
LTP063	unrecalled	new	conf	0.528947368421
LTP063	recalled	old	rt	0.930989583333
LTP063	unrecalled	old	rt	0.870786516854
LTP063	recalled	new	rt	0.736842105263
LTP063	unrecalled	new	rt	0.497368421053
LTP064	recalled	old	conf	0.555555555556
LTP064	unrecalled	old	conf	0.547839506173
LTP064	recalled	new	conf	0.611620795107
LTP064	unrecalled	new	conf	0.595412844037
LTP064	recalled	old	rt	0.687382297552
LTP064	unrecalled	old	rt	0.601080246914
LTP064	recalled	new	rt	0.951070336391
LTP064	unrecalled	new	rt	0.638532110092
LTP064	recalled	old	conf	0.894736842105
LTP064	unrecalled	old	conf	0.752717391304
LTP064	recalled	new	conf	0.55
LTP064	unrecalled	new	conf	0.69
LTP064	recalled	old	rt	0.513755980861
LTP064	unrecalled	old	rt	0.438858695652
LTP064	recalled	new	rt	0.679464285714
LTP064	unrecalled	new	rt	0.6275
LTP064	recalled	old	conf	0.919407894737
LTP064	unrecalled	old	conf	0.883656509695
LTP064	recalled	new	conf	0.714107365793
LTP064	unrecalled	new	conf	0.668539325843
LTP064	recalled	old	rt	0.603782894737
LTP064	unrecalled	old	rt	0.598337950139
LTP064	recalled	new	rt	0.791510611735
LTP064	unrecalled	new	rt	0.716292134831
LTP064	recalled	old	conf	0.907487791644
LTP064	unrecalled	old	conf	0.812656641604
LTP064	recalled	new	conf	0.492857142857
LTP064	unrecalled	new	conf	0.528076923077
LTP064	recalled	old	rt	0.695062398264
LTP064	unrecalled	old	rt	0.556390977444
LTP064	recalled	new	rt	0.632967032967
LTP064	unrecalled	new	rt	0.381153846154
LTP064	recalled	old	conf	0.80737704918
LTP064	unrecalled	old	conf	0.788461538462
LTP064	recalled	new	conf	0.84375
LTP064	unrecalled	new	conf	0.953125
LTP064	recalled	old	rt	0.218579234973
LTP064	unrecalled	old	rt	0.217948717949
LTP064	recalled	new	rt	0.4875
LTP064	unrecalled	new	rt	0.916666666667
LTP064	recalled	old	conf	0.901041666667
LTP064	unrecalled	old	conf	0.922222222222
LTP064	recalled	new	conf	0.331428571429
LTP064	unrecalled	new	conf	0.485714285714
LTP064	recalled	old	rt	0.0729166666667
LTP064	unrecalled	old	rt	0.111111111111
LTP064	recalled	new	rt	0.257142857143
LTP064	unrecalled	new	rt	0.585714285714
LTP064	recalled	old	conf	0.943548387097
LTP064	unrecalled	old	conf	1.0
LTP064	recalled	new	conf	0.6625
LTP064	unrecalled	new	conf	0.6875
LTP064	recalled	old	rt	0.254032258065
LTP064	unrecalled	old	rt	0.2
LTP064	recalled	new	rt	0.65
LTP064	unrecalled	new	rt	0.625
LTP064	recalled	old	conf	0.952898550725
LTP064	unrecalled	old	conf	0.864583333333
LTP064	recalled	new	conf	0.753191489362
LTP064	unrecalled	new	conf	0.425531914894
LTP064	recalled	old	rt	0.371376811594
LTP064	unrecalled	old	rt	0.309027777778
LTP064	recalled	new	rt	0.663829787234
LTP064	unrecalled	new	rt	0.851063829787
LTP064	recalled	old	conf	0.956989247312
LTP064	unrecalled	old	conf	0.940170940171
LTP064	recalled	new	conf	0.7125
LTP064	unrecalled	new	conf	0.95
LTP064	recalled	old	rt	0.506203473945
LTP064	unrecalled	old	rt	0.502849002849
LTP064	recalled	new	rt	0.591666666667
LTP064	unrecalled	new	rt	0.3
LTP064	recalled	old	conf	0.929514380009
LTP064	unrecalled	old	conf	0.841013824885
LTP064	recalled	new	conf	0.95202020202
LTP064	unrecalled	new	conf	0.907828282828
LTP064	recalled	old	rt	0.422913719943
LTP064	unrecalled	old	rt	0.481566820276
LTP064	recalled	new	rt	0.924242424242
LTP064	unrecalled	new	rt	0.674242424242
LTP064	recalled	old	conf	0.966346153846
LTP064	unrecalled	old	conf	1.0
LTP064	recalled	new	conf	0.600917431193
LTP064	unrecalled	new	conf	0.587155963303
LTP064	recalled	old	rt	0.464242788462
LTP064	unrecalled	old	rt	0.53125
LTP064	recalled	new	rt	0.580530071356
LTP064	unrecalled	new	rt	0.587155963303
LTP064	recalled	old	conf	0.95759182128
LTP064	unrecalled	old	conf	0.748120300752
LTP064	recalled	new	conf	0.808823529412
LTP064	unrecalled	new	conf	0.882352941176
LTP064	recalled	old	rt	0.484854221886
LTP064	unrecalled	old	rt	0.578947368421
LTP064	recalled	new	rt	0.460784313725
LTP064	unrecalled	new	rt	0.676470588235
LTP065	recalled	old	conf	0.866146458583
LTP065	unrecalled	old	conf	0.905882352941
LTP065	recalled	new	conf	0.634943181818
LTP065	unrecalled	new	conf	0.284090909091
LTP065	recalled	old	rt	0.556822729092
LTP065	unrecalled	old	rt	0.661764705882
LTP065	recalled	new	rt	0.535511363636
LTP065	unrecalled	new	rt	0.0909090909091
LTP065	recalled	old	conf	0.880152671756
LTP065	unrecalled	old	conf	0.780263157895
LTP065	recalled	new	conf	0.746153846154
LTP065	unrecalled	new	conf	0.697737556561
LTP065	recalled	old	rt	0.673664122137
LTP065	unrecalled	old	rt	0.582894736842
LTP065	recalled	new	rt	0.797115384615
LTP065	unrecalled	new	rt	0.643891402715
LTP065	recalled	old	conf	0.954700854701
LTP065	unrecalled	old	conf	0.954644808743
LTP065	recalled	new	conf	0.579812206573
LTP065	unrecalled	new	conf	0.631731565866
LTP065	recalled	old	rt	0.845299145299
LTP065	unrecalled	old	rt	0.843715846995
LTP065	recalled	new	rt	0.671361502347
LTP065	unrecalled	new	rt	0.584921292461
LTP065	recalled	old	conf	0.927625772286
LTP065	unrecalled	old	conf	0.877840909091
LTP065	recalled	new	conf	0.683641975309
LTP065	unrecalled	new	conf	0.666435185185
LTP065	recalled	old	rt	0.83627537511
LTP065	unrecalled	old	rt	0.772727272727
LTP065	recalled	new	rt	0.695216049383
LTP065	unrecalled	new	rt	0.685185185185
LTP065	recalled	old	conf	0.908854166667
LTP065	unrecalled	old	conf	0.900673400673
LTP065	recalled	new	conf	0.272727272727
LTP065	unrecalled	new	conf	0.706719367589
LTP065	recalled	old	rt	0.722222222222
LTP065	unrecalled	old	rt	0.659932659933
LTP065	recalled	new	rt	0.0181818181818
LTP065	unrecalled	new	rt	0.609881422925
LTP065	recalled	old	conf	0.805335968379
LTP065	unrecalled	old	conf	0.756880733945
LTP065	recalled	new	conf	0.691304347826
LTP065	unrecalled	new	conf	0.689723320158
LTP065	recalled	old	rt	0.697628458498
LTP065	unrecalled	old	rt	0.613844870726
LTP065	recalled	new	rt	0.672463768116
LTP065	unrecalled	new	rt	0.629446640316
LTP065	recalled	old	conf	0.943919716647
LTP065	unrecalled	old	conf	0.904829545455
LTP065	recalled	new	conf	0.70275862069
LTP065	unrecalled	new	conf	0.81877394636
LTP065	recalled	old	rt	0.704840613932
LTP065	unrecalled	old	rt	0.658380681818
LTP065	recalled	new	rt	0.633103448276
LTP065	unrecalled	new	rt	0.657471264368
LTP065	recalled	old	conf	0.94029209622
LTP065	unrecalled	old	conf	0.904979674797
LTP065	recalled	new	conf	0.826797385621
LTP065	unrecalled	new	conf	0.581447963801
LTP065	recalled	old	rt	0.698883161512
LTP065	unrecalled	old	rt	0.607215447154
LTP065	recalled	new	rt	0.633986928105
LTP065	unrecalled	new	rt	0.59766214178
LTP065	recalled	old	conf	0.789835164835
LTP065	unrecalled	old	conf	0.775229357798
LTP065	recalled	new	conf	0.643410852713
LTP065	unrecalled	new	conf	0.540697674419
LTP065	recalled	old	rt	0.633928571429
LTP065	unrecalled	old	rt	0.592889908257
LTP065	recalled	new	rt	0.480620155039
LTP065	unrecalled	new	rt	0.661627906977
LTP065	recalled	old	conf	0.917701863354
LTP065	unrecalled	old	conf	0.921108742004
LTP065	recalled	new	conf	0.990990990991
LTP065	unrecalled	new	conf	0.833333333333
LTP065	recalled	old	rt	0.872670807453
LTP065	unrecalled	old	rt	0.776119402985
LTP065	recalled	new	rt	0.927927927928
LTP065	unrecalled	new	rt	0.720720720721
LTP065	recalled	old	conf	0.75
LTP065	unrecalled	old	conf	0.716435185185
LTP065	recalled	new	conf	0.775
LTP065	unrecalled	new	conf	0.684659090909
LTP065	recalled	old	rt	0.776041666667
LTP065	unrecalled	old	rt	0.694444444444
LTP065	recalled	new	rt	0.775
LTP065	unrecalled	new	rt	0.664204545455
LTP065	recalled	old	conf	0.65243902439
LTP065	unrecalled	old	conf	0.640681003584
LTP065	recalled	new	conf	0.231707317073
LTP065	unrecalled	new	conf	0.662891986063
LTP065	recalled	old	rt	0.764227642276
LTP065	unrecalled	old	rt	0.739247311828
LTP065	recalled	new	rt	1.0
LTP065	unrecalled	new	rt	0.668989547038
LTP065	recalled	old	conf	0.994318181818
LTP065	unrecalled	old	conf	0.918918918919
LTP065	recalled	new	conf	0.685185185185
LTP065	unrecalled	new	conf	0.703703703704
LTP065	recalled	old	rt	0.909090909091
LTP065	unrecalled	old	rt	0.831081081081
LTP065	recalled	new	rt	0.907407407407
LTP065	unrecalled	new	rt	0.621913580247
LTP065	recalled	old	conf	0.790780141844
LTP065	unrecalled	old	conf	0.724719101124
LTP065	recalled	new	conf	0.936363636364
LTP065	unrecalled	new	conf	0.623140495868
LTP065	recalled	old	rt	0.641843971631
LTP065	unrecalled	old	rt	0.570224719101
LTP065	recalled	new	rt	0.827272727273
LTP065	unrecalled	new	rt	0.396280991736
LTP065	recalled	old	conf	0.724137931034
LTP065	unrecalled	old	conf	0.695454545455
LTP065	recalled	new	conf	0.684090909091
LTP065	unrecalled	new	conf	0.649090909091
LTP065	recalled	old	rt	0.657327586207
LTP065	unrecalled	old	rt	0.635606060606
LTP065	recalled	new	rt	0.659090909091
LTP065	unrecalled	new	rt	0.738787878788
LTP065	recalled	old	conf	0.76871657754
LTP065	unrecalled	old	conf	0.712161269002
LTP065	recalled	new	conf	0.629807692308
LTP065	unrecalled	new	conf	0.729395604396
LTP065	recalled	old	rt	0.699420677362
LTP065	unrecalled	old	rt	0.671844018506
LTP065	recalled	new	rt	0.615384615385
LTP065	unrecalled	new	rt	0.678571428571
LTP065	recalled	old	conf	0.672993960311
LTP065	unrecalled	old	conf	0.60879811469
LTP065	recalled	new	conf	0.510416666667
LTP065	unrecalled	new	conf	0.652941176471
LTP065	recalled	old	rt	0.669974115617
LTP065	unrecalled	old	rt	0.636684996072
LTP065	recalled	new	rt	0.678308823529
LTP065	unrecalled	new	rt	0.58137254902
LTP065	recalled	old	conf	0.869072164948
LTP065	unrecalled	old	conf	0.854054054054
LTP065	recalled	new	conf	0.87375
LTP065	unrecalled	new	conf	0.562222222222
LTP065	recalled	old	rt	0.914432989691
LTP065	unrecalled	old	rt	0.858558558559
LTP065	recalled	new	rt	0.73625
LTP065	unrecalled	new	rt	0.614444444444
LTP066	recalled	old	conf	0.923461538462
LTP066	unrecalled	old	conf	0.920873786408
LTP066	recalled	new	conf	0.768333333333
LTP066	unrecalled	new	conf	0.694444444444
LTP066	recalled	old	rt	0.611923076923
LTP066	unrecalled	old	rt	0.599514563107
LTP066	recalled	new	rt	0.736666666667
LTP066	unrecalled	new	rt	0.456666666667
LTP066	recalled	old	conf	0.708188757807
LTP066	unrecalled	old	conf	0.684719535783
LTP066	recalled	new	conf	0.622115384615
LTP066	unrecalled	new	conf	0.572115384615
LTP066	recalled	old	rt	0.36294240111
LTP066	unrecalled	old	rt	0.37330754352
LTP066	recalled	new	rt	0.544230769231
LTP066	unrecalled	new	rt	0.642628205128
LTP066	recalled	old	conf	0.783908045977
LTP066	unrecalled	old	conf	0.687222222222
LTP066	recalled	new	conf	0.798387096774
LTP066	unrecalled	new	conf	0.588709677419
LTP066	recalled	old	rt	0.433524904215
LTP066	unrecalled	old	rt	0.382222222222
LTP066	recalled	new	rt	0.693548387097
LTP066	unrecalled	new	rt	0.494623655914
LTP066	recalled	old	conf	0.881982475356
LTP066	unrecalled	old	conf	0.811264822134
LTP066	recalled	new	conf	0.577380952381
LTP066	unrecalled	new	conf	0.684523809524
LTP066	recalled	old	rt	0.386089813801
LTP066	unrecalled	old	rt	0.389328063241
LTP066	recalled	new	rt	0.333333333333
LTP066	unrecalled	new	rt	0.570436507937
LTP066	recalled	old	conf	0.868585977282
LTP066	unrecalled	old	conf	0.801242236025
LTP066	recalled	new	conf	0.84188034188
LTP066	unrecalled	new	conf	0.598290598291
LTP066	recalled	old	rt	0.557383470427
LTP066	unrecalled	old	rt	0.504658385093
LTP066	recalled	new	rt	0.166666666667
LTP066	unrecalled	new	rt	0.499572649573
LTP066	recalled	old	conf	0.759935117599
LTP066	unrecalled	old	conf	0.643229166667
LTP066	recalled	new	conf	0.766260162602
LTP066	unrecalled	new	conf	0.633384146341
LTP066	recalled	old	rt	0.453163017032
LTP066	unrecalled	old	rt	0.479166666667
LTP066	recalled	new	rt	0.894308943089
LTP066	unrecalled	new	rt	0.542682926829
LTP066	recalled	old	conf	0.621468926554
LTP066	unrecalled	old	conf	0.514492753623
LTP066	recalled	new	conf	0.746212121212
LTP066	unrecalled	new	conf	0.611888111888
LTP066	recalled	old	rt	0.783427495292
LTP066	unrecalled	old	rt	0.739130434783
LTP066	recalled	new	rt	0.679924242424
LTP066	unrecalled	new	rt	0.45541958042
LTP066	recalled	old	conf	0.891118421053
LTP066	unrecalled	old	conf	0.751041666667
LTP066	recalled	new	conf	0.755102040816
LTP066	unrecalled	new	conf	0.614906832298
LTP066	recalled	old	rt	0.482236842105
LTP066	unrecalled	old	rt	0.448958333333
LTP066	recalled	new	rt	0.632653061224
LTP066	unrecalled	new	rt	0.604209799862
LTP066	recalled	old	conf	0.816964285714
LTP066	unrecalled	old	conf	0.702702702703
LTP066	recalled	new	conf	0.646907216495
LTP066	unrecalled	new	conf	0.664089347079
LTP066	recalled	old	rt	0.577380952381
LTP066	unrecalled	old	rt	0.599099099099
LTP066	recalled	new	rt	0.466494845361
LTP066	unrecalled	new	rt	0.518900343643
LTP066	recalled	old	conf	0.803618711386
LTP066	unrecalled	old	conf	0.744652406417
LTP066	recalled	new	conf	0.326086956522
LTP066	unrecalled	new	conf	0.673913043478
LTP066	recalled	old	rt	0.52427184466
LTP066	unrecalled	old	rt	0.474598930481
LTP066	recalled	new	rt	0.869565217391
LTP066	unrecalled	new	rt	0.563607085346
LTP066	recalled	old	conf	0.820833333333
LTP066	unrecalled	old	conf	0.713768115942
LTP066	recalled	new	conf	0.806451612903
LTP066	unrecalled	new	conf	0.706451612903
LTP066	recalled	old	rt	0.385185185185
LTP066	unrecalled	old	rt	0.427536231884
LTP066	recalled	new	rt	0.467741935484
LTP066	unrecalled	new	rt	0.616129032258
LTP066	recalled	old	conf	0.795306388527
LTP066	unrecalled	old	conf	0.648785425101
LTP066	recalled	new	conf	0.607142857143
LTP066	unrecalled	new	conf	0.515037593985
LTP066	recalled	old	rt	0.666232073012
LTP066	unrecalled	old	rt	0.619433198381
LTP066	recalled	new	rt	0.42619047619
LTP066	unrecalled	new	rt	0.570175438596
LTP066	recalled	old	conf	0.752179327522
LTP066	unrecalled	old	conf	0.676767676768
LTP066	recalled	new	conf	0.698095238095
LTP066	unrecalled	new	conf	0.601818181818
LTP066	recalled	old	rt	0.582814445828
LTP066	unrecalled	old	rt	0.49696969697
LTP066	recalled	new	rt	0.739047619048
LTP066	unrecalled	new	rt	0.537878787879
LTP066	recalled	old	conf	0.731481481481
LTP066	unrecalled	old	conf	0.634146341463
LTP066	recalled	new	conf	0.64
LTP066	unrecalled	new	conf	0.5775
LTP066	recalled	old	rt	0.503429355281
LTP066	unrecalled	old	rt	0.440040650407
LTP066	recalled	new	rt	0.94
LTP066	unrecalled	new	rt	0.6175
LTP066	recalled	old	conf	0.788172043011
LTP066	unrecalled	old	conf	0.690972222222
LTP066	recalled	new	conf	0.791509433962
LTP066	unrecalled	new	conf	0.780997304582
LTP066	recalled	old	rt	0.44982078853
LTP066	unrecalled	old	rt	0.341435185185
LTP066	recalled	new	rt	0.722641509434
LTP066	unrecalled	new	rt	0.440026954178
LTP066	recalled	old	conf	0.81868852459
LTP066	unrecalled	old	conf	0.760634920635
LTP066	recalled	new	conf	0.705962059621
LTP066	unrecalled	new	conf	0.630258041711
LTP066	recalled	old	rt	0.688524590164
LTP066	unrecalled	old	rt	0.703174603175
LTP066	recalled	new	rt	0.684733514002
LTP066	unrecalled	new	rt	0.567338282078
LTP066	recalled	old	conf	0.736772486772
LTP066	unrecalled	old	conf	0.675087108014
LTP066	recalled	new	conf	0.65988372093
LTP066	unrecalled	new	conf	0.62238372093
LTP066	recalled	old	rt	0.599470899471
LTP066	unrecalled	old	rt	0.565911730546
LTP066	recalled	new	rt	0.678779069767
LTP066	unrecalled	new	rt	0.529069767442
LTP066	recalled	old	conf	0.78021978022
LTP066	unrecalled	old	conf	0.701807228916
LTP066	recalled	new	conf	0.615384615385
LTP066	unrecalled	new	conf	0.55235042735
LTP066	recalled	old	rt	0.620573870574
LTP066	unrecalled	old	rt	0.576305220884
LTP066	recalled	new	rt	0.678571428571
LTP066	unrecalled	new	rt	0.592681623932
LTP067	recalled	old	conf	0.784219457014
LTP067	unrecalled	old	conf	0.620085470085
LTP067	recalled	new	conf	0.553571428571
LTP067	unrecalled	new	conf	0.618333333333
LTP067	recalled	old	rt	0.568438914027
LTP067	unrecalled	old	rt	0.495726495726
LTP067	recalled	new	rt	0.706547619048
LTP067	unrecalled	new	rt	0.6545
LTP067	recalled	old	conf	0.803836633663
LTP067	unrecalled	old	conf	0.690217391304
LTP067	recalled	new	conf	0.652083333333
LTP067	unrecalled	new	conf	0.637050653595
LTP067	recalled	old	rt	0.753094059406
LTP067	unrecalled	old	rt	0.652173913043
LTP067	recalled	new	rt	0.674305555556
LTP067	unrecalled	new	rt	0.516748366013
LTP067	recalled	old	conf	0.76097711812
LTP067	unrecalled	old	conf	0.720779220779
LTP067	recalled	new	conf	0.799665178571
LTP067	unrecalled	new	conf	0.63037109375
LTP067	recalled	old	rt	0.493197278912
LTP067	unrecalled	old	rt	0.516233766234
LTP067	recalled	new	rt	0.718191964286
LTP067	unrecalled	new	rt	0.5068359375
LTP067	recalled	old	conf	0.826530612245
LTP067	unrecalled	old	conf	0.788571428571
LTP067	recalled	new	conf	0.664215686275
LTP067	unrecalled	new	conf	0.743259803922
LTP067	recalled	old	rt	0.501943634597
LTP067	unrecalled	old	rt	0.448571428571
LTP067	recalled	new	rt	0.705882352941
LTP067	unrecalled	new	rt	0.586397058824
LTP067	recalled	old	conf	0.856045081967
LTP067	unrecalled	old	conf	0.845096982759
LTP067	recalled	new	conf	0.667682926829
LTP067	unrecalled	new	conf	0.623614190687
LTP067	recalled	old	rt	0.416880122951
LTP067	unrecalled	old	rt	0.365840517241
LTP067	recalled	new	rt	0.734756097561
LTP067	unrecalled	new	rt	0.625831485588
LTP067	recalled	old	conf	0.832
LTP067	unrecalled	old	conf	0.811034482759
LTP067	recalled	new	conf	0.666056166056
LTP067	unrecalled	new	conf	0.873931623932
LTP067	recalled	old	rt	0.513454545455
LTP067	unrecalled	old	rt	0.464827586207
LTP067	recalled	new	rt	0.301587301587
LTP067	unrecalled	new	rt	0.693732193732
LTP067	recalled	old	conf	0.903812316716
LTP067	unrecalled	old	conf	0.824951644101
LTP067	recalled	new	conf	0.804761904762
LTP067	unrecalled	new	conf	0.741666666667
LTP067	recalled	old	rt	0.54926686217
LTP067	unrecalled	old	rt	0.57833655706
LTP067	recalled	new	rt	0.593452380952
LTP067	unrecalled	new	rt	0.628333333333
LTP067	recalled	old	conf	0.919104991394
LTP067	unrecalled	old	conf	0.891156462585
LTP067	recalled	new	conf	0.806722689076
LTP067	unrecalled	new	conf	0.801470588235
LTP067	recalled	old	rt	0.50817555938
LTP067	unrecalled	old	rt	0.46485260771
LTP067	recalled	new	rt	0.668067226891
LTP067	unrecalled	new	rt	0.571078431373
LTP067	recalled	old	conf	0.833927510398
LTP067	unrecalled	old	conf	0.768983957219
LTP067	recalled	new	conf	0.798076923077
LTP067	unrecalled	new	conf	0.64886039886
LTP067	recalled	old	rt	0.571598336304
LTP067	unrecalled	old	rt	0.495187165775
LTP067	recalled	new	rt	0.709935897436
LTP067	unrecalled	new	rt	0.584045584046
LTP067	recalled	old	conf	0.907216494845
LTP067	unrecalled	old	conf	0.867816091954
LTP067	recalled	new	conf	0.67
LTP067	unrecalled	new	conf	0.744615384615
LTP067	recalled	old	rt	0.547250859107
LTP067	unrecalled	old	rt	0.505747126437
LTP067	recalled	new	rt	0.576666666667
LTP067	unrecalled	new	rt	0.708461538462
LTP067	recalled	old	conf	0.990918803419
LTP067	unrecalled	old	conf	0.913082437276
LTP067	recalled	new	conf	0.325806451613
LTP067	unrecalled	new	conf	0.73252688172
LTP067	recalled	old	rt	0.59188034188
LTP067	unrecalled	old	rt	0.59229390681
LTP067	recalled	new	rt	0.574193548387
LTP067	unrecalled	new	rt	0.659946236559
LTP067	recalled	old	conf	0.92135989011
LTP067	unrecalled	old	conf	0.905518394649
LTP067	recalled	new	conf	0.894117647059
LTP067	unrecalled	new	conf	0.62614379085
LTP067	recalled	old	rt	0.45364010989
LTP067	unrecalled	old	rt	0.469481605351
LTP067	recalled	new	rt	0.917647058824
LTP067	unrecalled	new	rt	0.401307189542
LTP067	recalled	old	conf	0.887603305785
LTP067	unrecalled	old	conf	0.844186046512
LTP067	recalled	new	conf	0.698863636364
LTP067	unrecalled	new	conf	0.521306818182
LTP067	recalled	old	rt	0.523966942149
LTP067	unrecalled	old	rt	0.497674418605
LTP067	recalled	new	rt	0.795454545455
LTP067	unrecalled	new	rt	0.394886363636
LTP067	recalled	old	conf	0.874206349206
LTP067	unrecalled	old	conf	0.790229885057
LTP067	recalled	new	conf	0.858585858586
LTP067	unrecalled	new	conf	0.46632996633
LTP067	recalled	old	rt	0.530555555556
LTP067	unrecalled	old	rt	0.535057471264
LTP067	recalled	new	rt	0.656565656566
LTP067	unrecalled	new	rt	0.272727272727
LTP067	recalled	old	conf	0.891124871001
LTP067	unrecalled	old	conf	0.795575896262
LTP067	recalled	new	conf	0.654166666667
LTP067	unrecalled	new	conf	0.610714285714
LTP067	recalled	old	rt	0.636910904713
LTP067	unrecalled	old	rt	0.60945842868
LTP067	recalled	new	rt	0.108333333333
LTP067	unrecalled	new	rt	0.566666666667
LTP067	recalled	old	conf	0.930113052415
LTP067	unrecalled	old	conf	0.872710622711
LTP067	recalled	new	conf	0.786290322581
LTP067	unrecalled	new	conf	0.68982630273
LTP067	recalled	old	rt	0.468396711202
LTP067	unrecalled	old	rt	0.406135531136
LTP067	recalled	new	rt	0.661290322581
LTP067	unrecalled	new	rt	0.454094292804
LTP069	recalled	old	conf	0.842556969518
LTP069	unrecalled	old	conf	0.759072580645
LTP069	recalled	new	conf	0.477611940299
LTP069	unrecalled	new	conf	0.594301221167
LTP069	recalled	old	rt	0.479579757325
LTP069	unrecalled	old	rt	0.448840725806
LTP069	recalled	new	rt	0.134328358209
LTP069	unrecalled	new	rt	0.496607869742
LTP069	recalled	old	conf	0.587121212121
LTP069	unrecalled	old	conf	0.573863636364
LTP069	recalled	new	conf	0.948275862069
LTP069	unrecalled	new	conf	0.695043103448
LTP069	recalled	old	rt	0.816115702479
LTP069	unrecalled	old	rt	0.665340909091
LTP069	recalled	new	rt	0.862068965517
LTP069	unrecalled	new	rt	0.542025862069
LTP069	recalled	old	conf	0.74237804878
LTP069	unrecalled	old	conf	0.73670212766
LTP069	recalled	new	conf	0.574829931973
LTP069	unrecalled	new	conf	0.53231292517
LTP069	recalled	old	rt	0.707317073171
LTP069	unrecalled	old	rt	0.539893617021
LTP069	recalled	new	rt	0.378117913832
LTP069	unrecalled	new	rt	0.539682539683
LTP069	recalled	old	conf	0.625
LTP069	unrecalled	old	conf	0.625
LTP069	recalled	new	conf	0.833333333333
LTP069	unrecalled	new	conf	0.545454545455
LTP069	recalled	old	rt	0.873
LTP069	unrecalled	old	rt	0.659836065574
LTP069	recalled	new	rt	0.729885057471
LTP069	unrecalled	new	rt	0.630485893417
LTP069	recalled	old	conf	0.5
LTP069	unrecalled	old	conf	0.493975903614
LTP069	recalled	new	conf	0.7
LTP069	unrecalled	new	conf	0.611111111111
LTP069	recalled	old	rt	0.492132867133
LTP069	unrecalled	old	rt	0.426204819277
LTP069	recalled	new	rt	0.692857142857
LTP069	unrecalled	new	rt	0.528273809524
LTP069	recalled	old	conf	0.571428571429
LTP069	unrecalled	old	conf	0.571428571429
LTP069	recalled	new	conf	0.482456140351
LTP069	unrecalled	new	conf	0.482456140351
LTP069	recalled	old	rt	0.569862155388
LTP069	unrecalled	old	rt	0.454985119048
LTP069	recalled	new	rt	0.254385964912
LTP069	unrecalled	new	rt	0.729419703104
LTP069	recalled	old	conf	0.583333333333
LTP069	unrecalled	old	conf	0.583333333333
LTP069	recalled	new	conf	0.659817351598
LTP069	unrecalled	new	conf	0.526484018265
LTP069	recalled	old	rt	0.827450980392
LTP069	unrecalled	old	rt	0.723404255319
LTP069	recalled	new	rt	0.288812785388
LTP069	unrecalled	new	rt	0.602283105023
LTP069	recalled	old	conf	0.5
LTP069	unrecalled	old	conf	0.5
LTP069	recalled	new	conf	0.5
LTP069	unrecalled	new	conf	0.555555555556
LTP069	recalled	old	rt	0.0811965811966
LTP069	unrecalled	old	rt	0.031746031746
LTP069	recalled	new	rt	0.568452380952
LTP069	unrecalled	new	rt	0.636408730159
LTP069	recalled	old	conf	0.75
LTP069	unrecalled	old	conf	0.716666666667
LTP069	recalled	new	conf	1.0
LTP069	unrecalled	new	conf	0.625
LTP069	recalled	old	rt	0.801470588235
LTP069	unrecalled	old	rt	0.75
LTP069	recalled	new	rt	0.957446808511
LTP069	unrecalled	new	rt	0.716312056738
LTP069	recalled	old	conf	0.5625
LTP069	unrecalled	old	conf	0.5625
LTP069	recalled	new	conf	0.471153846154
LTP069	unrecalled	new	conf	0.568269230769
LTP069	recalled	old	rt	0.566220238095
LTP069	unrecalled	old	rt	0.485119047619
LTP069	recalled	new	rt	0.788461538462
LTP069	unrecalled	new	rt	0.446153846154
LTP069	recalled	old	conf	0.491666666667
LTP069	unrecalled	old	conf	0.5
LTP069	recalled	new	conf	0.5
LTP069	unrecalled	new	conf	0.5
LTP069	recalled	old	rt	0.483333333333
LTP069	unrecalled	old	rt	0.513888888889
LTP069	recalled	new	rt	0.267326732673
LTP069	unrecalled	new	rt	0.728429985856
LTP069	recalled	old	conf	0.625
LTP069	unrecalled	old	conf	0.625
LTP069	recalled	new	conf	0.66339869281
LTP069	unrecalled	new	conf	0.495098039216
LTP069	recalled	old	rt	0.769784172662
LTP069	unrecalled	old	rt	0.761904761905
LTP069	recalled	new	rt	0.679738562092
LTP069	unrecalled	new	rt	0.523529411765
LTP069	recalled	old	conf	0.6
LTP069	unrecalled	old	conf	0.6
LTP069	recalled	new	conf	0.5
LTP069	unrecalled	new	conf	0.666666666667
LTP069	recalled	old	rt	0.410674157303
LTP069	unrecalled	old	rt	0.423770491803
LTP069	recalled	new	rt	0.921052631579
LTP069	unrecalled	new	rt	0.175438596491
LTP069	recalled	old	conf	0.535714285714
LTP069	unrecalled	old	conf	0.529967159278
LTP069	recalled	new	conf	0.5
LTP069	unrecalled	new	conf	0.5
LTP069	recalled	old	rt	0.613048368954
LTP069	unrecalled	old	rt	0.55829228243
LTP069	recalled	new	rt	0.49
LTP069	unrecalled	new	rt	0.607777777778
LTP069	recalled	old	conf	0.5
LTP069	unrecalled	old	conf	0.488888888889
LTP069	recalled	new	conf	0.696240601504
LTP069	unrecalled	new	conf	0.579573934837
LTP069	recalled	old	rt	0.670877659574
LTP069	unrecalled	old	rt	0.658333333333
LTP069	recalled	new	rt	0.718796992481
LTP069	unrecalled	new	rt	0.536967418546
LTP069	recalled	old	conf	0.775807722616
LTP069	unrecalled	old	conf	0.772839506173
LTP069	recalled	new	conf	0.579787234043
LTP069	unrecalled	new	conf	0.478723404255
LTP069	recalled	old	rt	0.62293144208
LTP069	unrecalled	old	rt	0.598765432099
LTP069	recalled	new	rt	0.658510638298
LTP069	unrecalled	new	rt	0.787234042553
LTP070	recalled	old	conf	0.497126436782
LTP070	unrecalled	old	conf	0.491071428571
LTP070	recalled	new	conf	0.479166666667
LTP070	unrecalled	new	conf	0.479166666667
LTP070	recalled	old	rt	0.502873563218
LTP070	unrecalled	old	rt	0.416666666667
LTP070	recalled	new	rt	0.802083333333
LTP070	unrecalled	new	rt	0.357638888889
LTP070	recalled	old	conf	0.869211514393
LTP070	unrecalled	old	conf	0.810511089682
LTP070	recalled	new	conf	0.777027027027
LTP070	unrecalled	new	conf	0.554054054054
LTP070	recalled	old	rt	0.964956195244
LTP070	unrecalled	old	rt	0.887656702025
LTP070	recalled	new	rt	0.351351351351
LTP070	unrecalled	new	rt	0.64954954955
LTP070	recalled	old	conf	0.941115702479
LTP070	unrecalled	old	conf	0.805
LTP070	recalled	new	conf	0.729411764706
LTP070	unrecalled	new	conf	0.561568627451
LTP070	recalled	old	rt	0.633953168044
LTP070	unrecalled	old	rt	0.588333333333
LTP070	recalled	new	rt	0.619607843137
LTP070	unrecalled	new	rt	0.48862745098
LTP070	recalled	old	conf	0.857323232323
LTP070	unrecalled	old	conf	0.812271062271
LTP070	recalled	new	conf	0.7578125
LTP070	unrecalled	new	conf	0.708984375
LTP070	recalled	old	rt	0.781881313131
LTP070	unrecalled	old	rt	0.649267399267
LTP070	recalled	new	rt	0.96875
LTP070	unrecalled	new	rt	0.521484375
LTP070	recalled	old	conf	0.941428571429
LTP070	unrecalled	old	conf	0.840333333333
LTP070	recalled	new	conf	0.742248062016
LTP070	unrecalled	new	conf	0.592284976006
LTP070	recalled	old	rt	0.688571428571
LTP070	unrecalled	old	rt	0.503666666667
LTP070	recalled	new	rt	0.484496124031
LTP070	unrecalled	new	rt	0.514765596161
LTP070	recalled	old	conf	0.923870967742
LTP070	unrecalled	old	conf	0.8744
LTP070	recalled	new	conf	0.70701754386
LTP070	unrecalled	new	conf	0.628
LTP070	recalled	old	rt	0.623870967742
LTP070	unrecalled	old	rt	0.536266666667
LTP070	recalled	new	rt	0.701754385965
LTP070	unrecalled	new	rt	0.532842105263
LTP070	recalled	old	conf	0.876133786848
LTP070	unrecalled	old	conf	0.789556962025
LTP070	recalled	new	conf	0.69
LTP070	unrecalled	new	conf	0.6348
LTP070	recalled	old	rt	0.683390022676
LTP070	unrecalled	old	rt	0.60864978903
LTP070	recalled	new	rt	0.8
LTP070	unrecalled	new	rt	0.606
LTP070	recalled	old	conf	0.903100775194
LTP070	unrecalled	old	conf	0.756944444444
LTP070	recalled	new	conf	0.659722222222
LTP070	unrecalled	new	conf	0.513888888889
LTP070	recalled	old	rt	0.631782945736
LTP070	unrecalled	old	rt	0.480324074074
LTP070	recalled	new	rt	0.909722222222
LTP070	unrecalled	new	rt	0.615117521368
LTP070	recalled	old	conf	0.88041958042
LTP070	unrecalled	old	conf	0.755434782609
LTP070	recalled	new	conf	0.881578947368
LTP070	unrecalled	new	conf	0.688157894737
LTP070	recalled	old	rt	0.603496503497
LTP070	unrecalled	old	rt	0.556324110672
LTP070	recalled	new	rt	0.800438596491
LTP070	unrecalled	new	rt	0.694736842105
LTP070	recalled	old	conf	0.987692307692
LTP070	unrecalled	old	conf	0.833543505675
LTP070	recalled	new	conf	1.0
LTP070	unrecalled	new	conf	0.724662162162
LTP070	recalled	old	rt	0.906666666667
LTP070	unrecalled	old	rt	0.682219419924
LTP070	recalled	new	rt	0.824324324324
LTP070	unrecalled	new	rt	0.479166666667
LTP070	recalled	old	conf	0.815662650602
LTP070	unrecalled	old	conf	0.772093023256
LTP070	recalled	new	conf	1.0
LTP070	unrecalled	new	conf	0.78625
LTP070	recalled	old	rt	0.6
LTP070	unrecalled	old	rt	0.56511627907
LTP070	recalled	new	rt	1.0
LTP070	unrecalled	new	rt	0.571875
LTP070	recalled	old	conf	0.903912543153
LTP070	unrecalled	old	conf	0.815151515152
LTP070	recalled	new	conf	0.75
LTP070	unrecalled	new	conf	0.738095238095
LTP070	recalled	old	rt	0.616225546605
LTP070	unrecalled	old	rt	0.573939393939
LTP070	recalled	new	rt	0.875
LTP070	unrecalled	new	rt	0.755456349206
LTP070	recalled	old	conf	0.904135338346
LTP070	unrecalled	old	conf	0.751879699248
LTP070	recalled	new	conf	0.721649484536
LTP070	unrecalled	new	conf	0.654982817869
LTP070	recalled	old	rt	0.651315789474
LTP070	unrecalled	old	rt	0.539473684211
LTP070	recalled	new	rt	0.778350515464
LTP070	unrecalled	new	rt	0.677319587629
LTP070	recalled	old	conf	0.856150793651
LTP070	unrecalled	old	conf	0.714923469388
LTP070	recalled	new	conf	0.425675675676
LTP070	unrecalled	new	conf	0.637668918919
LTP070	recalled	old	rt	0.549107142857
LTP070	unrecalled	old	rt	0.461096938776
LTP070	recalled	new	rt	0.736486486486
LTP070	unrecalled	new	rt	0.637668918919
LTP070	recalled	old	conf	0.869117647059
LTP070	unrecalled	old	conf	0.801861702128
LTP070	recalled	new	conf	0.55
LTP070	unrecalled	new	conf	0.569791666667
LTP070	recalled	old	rt	0.570588235294
LTP070	unrecalled	old	rt	0.545877659574
LTP070	recalled	new	rt	0.05
LTP070	unrecalled	new	rt	0.55625
LTP070	recalled	old	conf	0.765495867769
LTP070	unrecalled	old	conf	0.744565217391
LTP070	recalled	new	conf	0.957142857143
LTP070	unrecalled	new	conf	0.802857142857
LTP070	recalled	old	rt	0.491046831956
LTP070	unrecalled	old	rt	0.478260869565
LTP070	recalled	new	rt	0.942857142857
LTP070	unrecalled	new	rt	0.405714285714
LTP070	recalled	old	conf	0.848648648649
LTP070	unrecalled	old	conf	0.819791666667
LTP070	recalled	new	conf	0.777777777778
LTP070	unrecalled	new	conf	0.723171889839
LTP070	recalled	old	rt	0.632432432432
LTP070	unrecalled	old	rt	0.573958333333
LTP070	recalled	new	rt	0.837606837607
LTP070	unrecalled	new	rt	0.700854700855
LTP070	recalled	old	conf	0.678571428571
LTP070	unrecalled	old	conf	0.657782515991
LTP070	recalled	new	conf	0.792391304348
LTP070	unrecalled	new	conf	0.664322250639
LTP070	recalled	old	rt	0.4475
LTP070	unrecalled	old	rt	0.407782515991
LTP070	recalled	new	rt	0.416304347826
LTP070	unrecalled	new	rt	0.548273657289
LTP070	recalled	old	conf	0.827578947368
LTP070	unrecalled	old	conf	0.765899122807
LTP070	recalled	new	conf	0.656746031746
LTP070	unrecalled	new	conf	0.581632653061
LTP070	recalled	old	rt	0.507578947368
LTP070	unrecalled	old	rt	0.420778508772
LTP070	recalled	new	rt	0.527777777778
LTP070	unrecalled	new	rt	0.446145124717
LTP073	recalled	old	conf	0.915501165501
LTP073	unrecalled	old	conf	0.867357001972
LTP073	recalled	new	conf	0.765625
LTP073	unrecalled	new	conf	0.692708333333
LTP073	recalled	old	rt	0.347902097902
LTP073	unrecalled	old	rt	0.400887573964
LTP073	recalled	new	rt	0.645833333333
LTP073	unrecalled	new	rt	0.55078125
LTP073	recalled	old	conf	0.927922077922
LTP073	unrecalled	old	conf	0.819952774498
LTP073	recalled	new	conf	0.208333333333
LTP073	unrecalled	new	conf	0.660416666667
LTP073	recalled	old	rt	0.711688311688
LTP073	unrecalled	old	rt	0.621015348288
LTP073	recalled	new	rt	0.983333333333
LTP073	unrecalled	new	rt	0.5984375
LTP073	recalled	old	conf	0.906629318394
LTP073	unrecalled	old	conf	0.842911877395
LTP073	recalled	new	conf	0.436643835616
LTP073	unrecalled	new	conf	0.599315068493
LTP073	recalled	old	rt	0.811858076564
LTP073	unrecalled	old	rt	0.775862068966
LTP073	recalled	new	rt	0.654109589041
LTP073	unrecalled	new	rt	0.59303652968
LTP073	recalled	old	conf	0.977678571429
LTP073	unrecalled	old	conf	0.889455782313
LTP073	recalled	new	conf	0.751736111111
LTP073	unrecalled	new	conf	0.715625
LTP073	recalled	old	rt	0.893494897959
LTP073	unrecalled	old	rt	0.800680272109
LTP073	recalled	new	rt	0.802083333333
LTP073	unrecalled	new	rt	0.763541666667
LTP073	recalled	old	conf	0.968541666667
LTP073	unrecalled	old	conf	0.853418803419
LTP073	recalled	new	conf	0.511111111111
LTP073	unrecalled	new	conf	0.626984126984
LTP073	recalled	old	rt	0.744375
LTP073	unrecalled	old	rt	0.648717948718
LTP073	recalled	new	rt	0.977777777778
LTP073	unrecalled	new	rt	0.661111111111
LTP073	recalled	old	conf	0.989795918367
LTP073	unrecalled	old	conf	0.918719211823
LTP073	recalled	new	conf	0.8
LTP073	unrecalled	new	conf	0.963333333333
LTP073	recalled	old	rt	0.90306122449
LTP073	unrecalled	old	rt	0.87684729064
LTP073	recalled	new	rt	0.794444444444
LTP073	unrecalled	new	rt	0.913333333333
LTP073	recalled	old	conf	0.952919708029
LTP073	unrecalled	old	conf	0.9
LTP073	recalled	new	conf	0.61003236246
LTP073	unrecalled	new	conf	0.491504854369
LTP073	recalled	old	rt	0.847445255474
LTP073	unrecalled	old	rt	0.816326530612
LTP073	recalled	new	rt	0.935275080906
LTP073	unrecalled	new	rt	0.491504854369
LTP073	recalled	old	conf	0.972891566265
LTP073	unrecalled	old	conf	0.936666666667
LTP073	recalled	new	conf	0.814102564103
LTP073	unrecalled	new	conf	0.75
LTP073	recalled	old	rt	0.971887550201
LTP073	unrecalled	old	rt	0.993333333333
LTP073	recalled	new	rt	0.75641025641
LTP073	unrecalled	new	rt	0.788461538462
LTP073	recalled	old	conf	0.996103896104
LTP073	unrecalled	old	conf	0.953917050691
LTP073	recalled	new	conf	0.66339869281
LTP073	unrecalled	new	conf	0.770588235294
LTP073	recalled	old	rt	0.767532467532
LTP073	unrecalled	old	rt	0.693548387097
LTP073	recalled	new	rt	0.633986928105
LTP073	unrecalled	new	rt	0.656862745098
LTP073	recalled	old	conf	0.961262553802
LTP073	unrecalled	old	conf	0.881404174573
LTP073	recalled	new	conf	0.107142857143
LTP073	unrecalled	new	conf	0.736394557823
LTP073	recalled	old	rt	0.862266857963
LTP073	unrecalled	old	rt	0.838709677419
LTP073	recalled	new	rt	0.0918367346939
LTP073	unrecalled	new	rt	0.778911564626
LTP073	recalled	old	conf	0.988
LTP073	unrecalled	old	conf	0.914634146341
LTP073	recalled	new	conf	0.607142857143
LTP073	unrecalled	new	conf	0.732142857143
LTP073	recalled	old	rt	0.948
LTP073	unrecalled	old	rt	0.814634146341
LTP073	recalled	new	rt	0.172619047619
LTP073	unrecalled	new	rt	0.718005952381
LTP073	recalled	old	conf	0.982014388489
LTP073	unrecalled	old	conf	0.886363636364
LTP073	recalled	new	conf	0.416666666667
LTP073	unrecalled	new	conf	0.609523809524
LTP073	recalled	old	rt	0.971223021583
LTP073	unrecalled	old	rt	0.880681818182
LTP073	recalled	new	rt	0.583333333333
LTP073	unrecalled	new	rt	0.590476190476
LTP073	recalled	old	conf	0.994397759104
LTP073	unrecalled	old	conf	0.970238095238
LTP073	recalled	new	conf	0.950980392157
LTP073	unrecalled	new	conf	0.833333333333
LTP073	recalled	old	rt	0.525210084034
LTP073	unrecalled	old	rt	0.494047619048
LTP073	recalled	new	rt	0.392156862745
LTP073	unrecalled	new	rt	0.656862745098
LTP073	recalled	old	conf	0.79797979798
LTP073	unrecalled	old	conf	0.77485380117
LTP073	recalled	new	conf	0.933006535948
LTP073	unrecalled	new	conf	0.71568627451
LTP073	recalled	old	rt	0.496212121212
LTP073	unrecalled	old	rt	0.450292397661
LTP073	recalled	new	rt	0.888888888889
LTP073	unrecalled	new	rt	0.383578431373
LTP073	recalled	old	conf	0.917226890756
LTP073	unrecalled	old	conf	0.879275653924
LTP073	recalled	new	conf	0.915
LTP073	unrecalled	new	conf	0.888
LTP073	recalled	old	rt	0.792016806723
LTP073	unrecalled	old	rt	0.735412474849
LTP073	recalled	new	rt	0.53
LTP073	unrecalled	new	rt	0.67
LTP073	recalled	old	conf	0.895340870161
LTP073	unrecalled	old	conf	0.821681864235
LTP073	recalled	new	conf	0.955357142857
LTP073	unrecalled	new	conf	0.592261904762
LTP073	recalled	old	rt	0.803014731072
LTP073	unrecalled	old	rt	0.700861195542
LTP073	recalled	new	rt	0.767857142857
LTP073	unrecalled	new	rt	0.517857142857
LTP073	recalled	old	conf	0.97196969697
LTP073	unrecalled	old	conf	0.949074074074
LTP073	recalled	new	conf	0.598484848485
LTP073	unrecalled	new	conf	0.741666666667
LTP073	recalled	old	rt	0.75
LTP073	unrecalled	old	rt	0.716820987654
LTP073	recalled	new	rt	0.613636363636
LTP073	unrecalled	new	rt	0.797727272727
LTP073	recalled	old	conf	0.970440251572
LTP073	unrecalled	old	conf	0.974193548387
LTP073	recalled	new	conf	0.747663551402
LTP073	unrecalled	new	conf	0.747663551402
LTP073	recalled	old	rt	0.791823899371
LTP073	unrecalled	old	rt	0.783870967742
LTP073	recalled	new	rt	0.693925233645
LTP073	unrecalled	new	rt	0.5
LTP074	recalled	old	conf	0.977106227106
LTP074	unrecalled	old	conf	0.981481481481
LTP074	recalled	new	conf	0.817901234568
LTP074	unrecalled	new	conf	0.858024691358
LTP074	recalled	old	rt	0.913919413919
LTP074	unrecalled	old	rt	0.873015873016
LTP074	recalled	new	rt	0.725308641975
LTP074	unrecalled	new	rt	0.783950617284
LTP074	recalled	old	conf	0.95068359375
LTP074	unrecalled	old	conf	0.862179487179
LTP074	recalled	new	conf	0.578125
LTP074	unrecalled	new	conf	0.692274305556
LTP074	recalled	old	rt	0.89404296875
LTP074	unrecalled	old	rt	0.759615384615
LTP074	recalled	new	rt	0.462239583333
LTP074	unrecalled	new	rt	0.582899305556
LTP074	recalled	old	conf	0.918570219966
LTP074	unrecalled	old	conf	0.794642857143
LTP074	recalled	new	conf	0.716836734694
LTP074	unrecalled	new	conf	0.605442176871
LTP074	recalled	old	rt	0.799492385787
LTP074	unrecalled	old	rt	0.786706349206
LTP074	recalled	new	rt	0.665816326531
LTP074	unrecalled	new	rt	0.679138321995
LTP074	recalled	old	conf	0.878374136849
LTP074	unrecalled	old	conf	0.771164021164
LTP074	recalled	new	conf	0.572280178838
LTP074	unrecalled	new	conf	0.535860655738
LTP074	recalled	old	rt	0.781701192718
LTP074	unrecalled	old	rt	0.68253968254
LTP074	recalled	new	rt	0.498509687034
LTP074	unrecalled	new	rt	0.492827868852
LTP074	recalled	old	conf	0.929647435897
LTP074	unrecalled	old	conf	0.837931034483
LTP074	recalled	new	conf	0.697674418605
LTP074	unrecalled	new	conf	0.619260584377
LTP074	recalled	old	rt	0.762019230769
LTP074	unrecalled	old	rt	0.699425287356
LTP074	recalled	new	rt	0.596511627907
LTP074	unrecalled	new	rt	0.601669648181
LTP074	recalled	old	conf	0.937721160651
LTP074	unrecalled	old	conf	0.895424836601
LTP074	recalled	new	conf	0.807271557272
LTP074	unrecalled	new	conf	0.684684684685
LTP074	recalled	old	rt	0.809624911536
LTP074	unrecalled	old	rt	0.862745098039
LTP074	recalled	new	rt	0.708172458172
LTP074	unrecalled	new	rt	0.782555282555
LTP074	recalled	old	conf	0.949494949495
LTP074	unrecalled	old	conf	0.858695652174
LTP074	recalled	new	conf	0.66549744898
LTP074	unrecalled	new	conf	0.691964285714
LTP074	recalled	old	rt	0.705387205387
LTP074	unrecalled	old	rt	0.608695652174
LTP074	recalled	new	rt	0.741709183673
LTP074	unrecalled	new	rt	0.714285714286
LTP074	recalled	old	conf	0.863425925926
LTP074	unrecalled	old	conf	0.684523809524
LTP074	recalled	new	conf	0.591346153846
LTP074	unrecalled	new	conf	0.75390625
LTP074	recalled	old	rt	0.69460978836
LTP074	unrecalled	old	rt	0.678571428571
LTP074	recalled	new	rt	0.454326923077
LTP074	unrecalled	new	rt	0.78125
LTP074	recalled	old	conf	0.900505050505
LTP074	unrecalled	old	conf	0.595238095238
LTP074	recalled	new	conf	0.840745192308
LTP074	unrecalled	new	conf	0.875
LTP074	recalled	old	rt	0.842424242424
LTP074	unrecalled	old	rt	0.730158730159
LTP074	recalled	new	rt	0.711838942308
LTP074	unrecalled	new	rt	0.51171875
LTP074	recalled	old	conf	0.958656330749
LTP074	unrecalled	old	conf	0.972222222222
LTP074	recalled	new	conf	0.63691128149
LTP074	unrecalled	new	conf	0.481927710843
LTP074	recalled	old	rt	0.824289405685
LTP074	unrecalled	old	rt	0.916666666667
LTP074	recalled	new	rt	0.490690032859
LTP074	unrecalled	new	rt	0.156626506024
LTP074	recalled	old	conf	0.977045908184
LTP074	unrecalled	old	conf	0.933333333333
LTP074	recalled	new	conf	0.797157622739
LTP074	unrecalled	new	conf	0.633720930233
LTP074	recalled	old	rt	0.898203592814
LTP074	unrecalled	old	rt	0.866666666667
LTP074	recalled	new	rt	0.71834625323
LTP074	unrecalled	new	rt	0.348837209302
LTP074	recalled	old	conf	0.980263157895
LTP074	unrecalled	old	conf	1.0
LTP074	recalled	new	conf	0.81798245614
LTP074	unrecalled	new	conf	0.619883040936
LTP074	recalled	old	rt	0.200657894737
LTP074	unrecalled	old	rt	0.1875
LTP074	recalled	new	rt	0.52850877193
LTP074	unrecalled	new	rt	0.450292397661
LTP074	recalled	old	conf	0.954282407407
LTP074	unrecalled	old	conf	0.671875
LTP074	recalled	new	conf	0.625786163522
LTP074	unrecalled	new	conf	0.551886792453
LTP074	recalled	old	rt	0.645833333333
LTP074	unrecalled	old	rt	0.46875
LTP074	recalled	new	rt	0.779874213836
LTP074	unrecalled	new	rt	0.632075471698
LTP074	recalled	old	conf	0.967447916667
LTP074	unrecalled	old	conf	0.854166666667
LTP074	recalled	new	conf	0.6125
LTP074	unrecalled	new	conf	0.891764705882
LTP074	recalled	old	rt	0.7890625
LTP074	unrecalled	old	rt	0.5
LTP074	recalled	new	rt	0.386764705882
LTP074	unrecalled	new	rt	0.778823529412
LTP074	recalled	old	conf	0.919254658385
LTP074	unrecalled	old	conf	0.882608695652
LTP074	recalled	new	conf	0.801587301587
LTP074	unrecalled	new	conf	0.595238095238
LTP074	recalled	old	rt	0.69751552795
LTP074	unrecalled	old	rt	0.739130434783
LTP074	recalled	new	rt	0.690476190476
LTP074	unrecalled	new	rt	0.309523809524
LTP074	recalled	old	conf	0.877243589744
LTP074	unrecalled	old	conf	0.865384615385
LTP074	recalled	new	conf	0.547385620915
LTP074	unrecalled	new	conf	0.857843137255
LTP074	recalled	old	rt	0.349679487179
LTP074	unrecalled	old	rt	0.324519230769
LTP074	recalled	new	rt	0.52614379085
LTP074	unrecalled	new	rt	0.700980392157
LTP074	recalled	old	conf	0.825381679389
LTP074	unrecalled	old	conf	0.735576923077
LTP074	recalled	new	conf	0.645732689211
LTP074	unrecalled	new	conf	0.525362318841
LTP074	recalled	old	rt	0.618559160305
LTP074	unrecalled	old	rt	0.442307692308
LTP074	recalled	new	rt	0.505233494364
LTP074	unrecalled	new	rt	0.175724637681
LTP074	recalled	old	conf	0.893557422969
LTP074	unrecalled	old	conf	0.761904761905
LTP074	recalled	new	conf	0.658709106985
LTP074	unrecalled	new	conf	0.715106732348
LTP074	recalled	old	rt	0.651260504202
LTP074	unrecalled	old	rt	0.619047619048
LTP074	recalled	new	rt	0.514588859416
LTP074	unrecalled	new	rt	0.575533661741
LTP074	recalled	old	conf	0.913315217391
LTP074	unrecalled	old	conf	0.8625
LTP074	recalled	new	conf	0.603305785124
LTP074	unrecalled	new	conf	0.861818181818
LTP074	recalled	old	rt	0.508695652174
LTP074	unrecalled	old	rt	0.475
LTP074	recalled	new	rt	0.548760330579
LTP074	unrecalled	new	rt	0.689090909091
LTP074	recalled	old	conf	0.911851306588
LTP074	unrecalled	old	conf	0.906593406593
LTP074	recalled	new	conf	0.784391534392
LTP074	unrecalled	new	conf	0.726851851852
LTP074	recalled	old	rt	0.566433566434
LTP074	unrecalled	old	rt	0.565934065934
LTP074	recalled	new	rt	0.421957671958
LTP074	unrecalled	new	rt	0.695987654321
LTP075	recalled	old	conf	0.90203562341
LTP075	unrecalled	old	conf	0.951388888889
LTP075	recalled	new	conf	0.622455902307
LTP075	unrecalled	new	conf	0.231343283582
LTP075	recalled	old	rt	0.550254452926
LTP075	unrecalled	old	rt	0.479166666667
LTP075	recalled	new	rt	0.574626865672
LTP075	unrecalled	new	rt	0.828358208955
LTP075	recalled	old	conf	0.786698956781
LTP075	unrecalled	old	conf	0.703995601173
LTP075	recalled	new	conf	0.774574049803
LTP075	unrecalled	new	conf	0.634726469589
LTP075	recalled	old	rt	0.625186289121
LTP075	unrecalled	old	rt	0.532258064516
LTP075	recalled	new	rt	0.577981651376
LTP075	unrecalled	new	rt	0.532789670404
LTP075	recalled	old	conf	0.849906542056
LTP075	unrecalled	old	conf	0.785111111111
LTP075	recalled	new	conf	0.75
LTP075	unrecalled	new	conf	0.562899106003
LTP075	recalled	old	rt	0.659439252336
LTP075	unrecalled	old	rt	0.604
LTP075	recalled	new	rt	0.740740740741
LTP075	unrecalled	new	rt	0.500957854406
LTP075	recalled	old	conf	0.76468344775
LTP075	unrecalled	old	conf	0.711806940566
LTP075	recalled	new	conf	0.814024390244
LTP075	unrecalled	new	conf	0.6657633243
LTP075	recalled	old	rt	0.613653699466
LTP075	unrecalled	old	rt	0.530913442361
LTP075	recalled	new	rt	0.469512195122
LTP075	unrecalled	new	rt	0.550135501355
LTP075	recalled	old	conf	0.857288037166
LTP075	unrecalled	old	conf	0.730416068867
LTP075	recalled	new	conf	0.536392405063
LTP075	unrecalled	new	conf	0.623300515706
LTP075	recalled	old	rt	0.759291521487
LTP075	unrecalled	old	rt	0.670157819225
LTP075	recalled	new	rt	0.612341772152
LTP075	unrecalled	new	rt	0.575246132208
LTP075	recalled	old	conf	0.874664519592
LTP075	unrecalled	old	conf	0.872134038801
LTP075	recalled	new	conf	0.590909090909
LTP075	unrecalled	new	conf	0.628968253968
LTP075	recalled	old	rt	0.74449812131
LTP075	unrecalled	old	rt	0.722222222222
LTP075	recalled	new	rt	0.570707070707
LTP075	unrecalled	new	rt	0.534812409812
LTP075	recalled	old	conf	0.87960417812
LTP075	unrecalled	old	conf	0.823529411765
LTP075	recalled	new	conf	0.679138321995
LTP075	unrecalled	new	conf	0.651675485009
LTP075	recalled	old	rt	0.728971962617
LTP075	unrecalled	old	rt	0.676470588235
LTP075	recalled	new	rt	0.698412698413
LTP075	unrecalled	new	rt	0.468694885362
LTP075	recalled	old	conf	0.778477690289
LTP075	unrecalled	old	conf	0.745132743363
LTP075	recalled	new	conf	0.61170212766
LTP075	unrecalled	new	conf	0.588974854932
LTP075	recalled	old	rt	0.697112860892
LTP075	unrecalled	old	rt	0.589675516224
LTP075	recalled	new	rt	0.595744680851
LTP075	unrecalled	new	rt	0.470986460348
LTP076	recalled	old	conf	0.842857142857
LTP076	unrecalled	old	conf	0.78
LTP076	recalled	new	conf	0.484375
LTP076	unrecalled	new	conf	0.46875
LTP076	recalled	old	rt	0.642597402597
LTP076	unrecalled	old	rt	0.563376623377
LTP076	recalled	new	rt	0.725
LTP076	unrecalled	new	rt	0.393359375
LTP076	recalled	old	conf	0.830265848671
LTP076	unrecalled	old	conf	0.81798245614
LTP076	recalled	new	conf	0.96875
LTP076	unrecalled	new	conf	0.535984848485
LTP076	recalled	old	rt	0.737900477164
LTP076	unrecalled	old	rt	0.676900584795
LTP076	recalled	new	rt	0.854166666667
LTP076	unrecalled	new	rt	0.589015151515
LTP076	recalled	old	conf	0.810482087572
LTP076	unrecalled	old	conf	0.775891341256
LTP076	recalled	new	conf	0.854779411765
LTP076	unrecalled	new	conf	0.595588235294
LTP076	recalled	old	rt	0.662980981866
LTP076	unrecalled	old	rt	0.544991511036
LTP076	recalled	new	rt	0.753676470588
LTP076	unrecalled	new	rt	0.567095588235
LTP076	recalled	old	conf	0.663716814159
LTP076	unrecalled	old	conf	0.666666666667
LTP076	recalled	new	conf	0.722222222222
LTP076	unrecalled	new	conf	0.395833333333
LTP076	recalled	old	rt	0.672566371681
LTP076	unrecalled	old	rt	0.633333333333
LTP076	recalled	new	rt	0.732638888889
LTP076	unrecalled	new	rt	0.0625
LTP076	recalled	old	conf	0.5
LTP076	unrecalled	old	conf	0.5
LTP076	recalled	new	conf	0.5
LTP076	unrecalled	new	conf	0.5
LTP076	recalled	old	rt	0.783018867925
LTP076	unrecalled	old	rt	0.807692307692
LTP076	recalled	new	rt	0.709090909091
LTP076	unrecalled	new	rt	1.0
LTP077	recalled	old	conf	0.5
LTP077	unrecalled	old	conf	0.5
LTP077	recalled	new	conf	0.5
LTP077	unrecalled	new	conf	0.5
LTP077	recalled	old	rt	0.677083333333
LTP077	unrecalled	old	rt	0.75
LTP077	recalled	new	rt	1.0
LTP077	unrecalled	new	rt	0.766233766234
LTP077	recalled	old	conf	0.808328035601
LTP077	unrecalled	old	conf	0.716340621404
LTP077	recalled	new	conf	0.77037037037
LTP077	unrecalled	new	conf	0.560185185185
LTP077	recalled	old	rt	0.629476584022
LTP077	unrecalled	old	rt	0.574798619102
LTP077	recalled	new	rt	0.466666666667
LTP077	unrecalled	new	rt	0.755555555556
LTP077	recalled	old	conf	0.766814486327
LTP077	unrecalled	old	conf	0.721664275466
LTP077	recalled	new	conf	0.625541125541
LTP077	unrecalled	new	conf	0.625541125541
LTP077	recalled	old	rt	0.507883715201
LTP077	unrecalled	old	rt	0.488641798183
LTP077	recalled	new	rt	0.614718614719
LTP077	unrecalled	new	rt	0.463203463203
LTP077	recalled	old	conf	0.708908045977
LTP077	unrecalled	old	conf	0.690086206897
LTP077	recalled	new	conf	0.618534482759
LTP077	unrecalled	new	conf	0.583855799373
LTP077	recalled	old	rt	0.510488505747
LTP077	unrecalled	old	rt	0.49224137931
LTP077	recalled	new	rt	0.700431034483
LTP077	unrecalled	new	rt	0.545454545455
LTP077	recalled	old	conf	0.703296703297
LTP077	unrecalled	old	conf	0.681788931789
LTP077	recalled	new	conf	0.5
LTP077	unrecalled	new	conf	0.565217391304
LTP077	recalled	old	rt	0.582584082584
LTP077	unrecalled	old	rt	0.513835263835
LTP077	recalled	new	rt	0.342857142857
LTP077	unrecalled	new	rt	0.407065217391
LTP077	recalled	old	conf	0.672800883327
LTP077	unrecalled	old	conf	0.641891891892
LTP077	recalled	new	conf	0.769491525424
LTP077	unrecalled	new	conf	0.562146892655
LTP077	recalled	old	rt	0.643172616857
LTP077	unrecalled	old	rt	0.617354196302
LTP077	recalled	new	rt	0.815254237288
LTP077	unrecalled	new	rt	0.412429378531
LTP077	recalled	old	conf	0.677288224495
LTP077	unrecalled	old	conf	0.667029616725
LTP077	recalled	new	conf	0.645480225989
LTP077	unrecalled	new	conf	0.545399515738
LTP077	recalled	old	rt	0.642669813795
LTP077	unrecalled	old	rt	0.606489547038
LTP077	recalled	new	rt	0.805084745763
LTP077	unrecalled	new	rt	0.412832929782
LTP077	recalled	old	conf	0.689180219051
LTP077	unrecalled	old	conf	0.660962072155
LTP077	recalled	new	conf	0.530107526882
LTP077	unrecalled	new	conf	0.559139784946
LTP077	recalled	old	rt	0.646697643545
LTP077	unrecalled	old	rt	0.669287696577
LTP077	recalled	new	rt	0.478494623656
LTP077	unrecalled	new	rt	0.572580645161
LTP077	recalled	old	conf	0.666666666667
LTP077	unrecalled	old	conf	0.635555555556
LTP077	recalled	new	conf	0.5
LTP077	unrecalled	new	conf	0.529411764706
LTP077	recalled	old	rt	0.519834710744
LTP077	unrecalled	old	rt	0.487555555556
LTP077	recalled	new	rt	0.7
LTP077	unrecalled	new	rt	0.432352941176
LTP077	recalled	old	conf	0.693548387097
LTP077	unrecalled	old	conf	0.673140223831
LTP077	recalled	new	conf	0.494047619048
LTP077	unrecalled	new	conf	0.494047619048
LTP077	recalled	old	rt	0.600059737157
LTP077	unrecalled	old	rt	0.60599078341
LTP077	recalled	new	rt	0.488095238095
LTP077	unrecalled	new	rt	0.399234693878
LTP077	recalled	old	conf	0.566666666667
LTP077	unrecalled	old	conf	0.536170212766
LTP077	recalled	new	conf	0.492647058824
LTP077	unrecalled	new	conf	0.492647058824
LTP077	recalled	old	rt	0.680769230769
LTP077	unrecalled	old	rt	0.587234042553
LTP077	recalled	new	rt	0.401960784314
LTP077	unrecalled	new	rt	0.521533613445
LTP077	recalled	old	conf	0.595695970696
LTP077	unrecalled	old	conf	0.57683982684
LTP077	recalled	new	conf	0.5
LTP077	unrecalled	new	conf	0.52
LTP077	recalled	old	rt	0.357142857143
LTP077	unrecalled	old	rt	0.382575757576
LTP077	recalled	new	rt	0.670250896057
LTP077	unrecalled	new	rt	0.485806451613
LTP077	recalled	old	conf	0.679160021265
LTP077	unrecalled	old	conf	0.668081494058
LTP077	recalled	new	conf	0.474358974359
LTP077	unrecalled	new	conf	0.474358974359
LTP077	recalled	old	rt	0.381711855396
LTP077	unrecalled	old	rt	0.464346349745
LTP077	recalled	new	rt	0.128205128205
LTP077	unrecalled	new	rt	0.468531468531
LTP077	recalled	old	conf	0.596041666667
LTP077	unrecalled	old	conf	0.576041666667
LTP077	recalled	new	conf	0.488636363636
LTP077	unrecalled	new	conf	0.488636363636
LTP077	recalled	old	rt	0.613333333333
LTP077	unrecalled	old	rt	0.634375
LTP077	recalled	new	rt	0.467329545455
LTP077	unrecalled	new	rt	0.404356060606
LTP077	recalled	old	conf	0.692552602436
LTP077	unrecalled	old	conf	0.686428571429
LTP077	recalled	new	conf	0.571428571429
LTP077	unrecalled	new	conf	0.6
LTP077	recalled	old	rt	0.641334440753
LTP077	unrecalled	old	rt	0.622142857143
LTP077	recalled	new	rt	0.557471264368
LTP077	unrecalled	new	rt	0.429885057471
LTP077	recalled	old	conf	0.547619047619
LTP077	unrecalled	old	conf	0.547619047619
LTP077	recalled	new	conf	0.583333333333
LTP077	unrecalled	new	conf	0.5
LTP077	recalled	old	rt	0.516897081413
LTP077	unrecalled	old	rt	0.517352703793
LTP077	recalled	new	rt	0.564814814815
LTP077	unrecalled	new	rt	0.545634920635
LTP077	recalled	old	conf	0.588235294118
LTP077	unrecalled	old	conf	0.588235294118
LTP077	recalled	new	conf	0.6
LTP077	unrecalled	new	conf	0.571428571429
LTP077	recalled	old	rt	0.576617647059
LTP077	unrecalled	old	rt	0.520261437908
LTP077	recalled	new	rt	0.592561983471
LTP077	unrecalled	new	rt	0.594451003542
LTP077	recalled	old	conf	0.555555555556
LTP077	unrecalled	old	conf	0.555555555556
LTP077	recalled	new	conf	0.5
LTP077	unrecalled	new	conf	0.5
LTP077	recalled	old	rt	0.590488215488
LTP077	unrecalled	old	rt	0.593291404612
LTP077	recalled	new	rt	0.876404494382
LTP077	unrecalled	new	rt	0.720224719101
LTP079	recalled	old	conf	0.571503496503
LTP079	unrecalled	old	conf	0.561486486486
LTP079	recalled	new	conf	0.4875
LTP079	unrecalled	new	conf	0.4875
LTP079	recalled	old	rt	0.478846153846
LTP079	unrecalled	old	rt	0.428716216216
LTP079	recalled	new	rt	0.546428571429
LTP079	unrecalled	new	rt	0.497159090909
LTP079	recalled	old	conf	0.853063343718
LTP079	unrecalled	old	conf	0.847619047619
LTP079	recalled	new	conf	0.795608108108
LTP079	unrecalled	new	conf	0.727477477477
LTP079	recalled	old	rt	0.776739356179
LTP079	unrecalled	old	rt	0.653968253968
LTP079	recalled	new	rt	0.533783783784
LTP079	unrecalled	new	rt	0.743993993994
LTP079	recalled	old	conf	0.956829440906
LTP079	unrecalled	old	conf	0.911433172303
LTP079	recalled	new	conf	0.845070422535
LTP079	unrecalled	new	conf	0.663536776213
LTP079	recalled	old	rt	0.804670912951
LTP079	unrecalled	old	rt	0.754428341385
LTP079	recalled	new	rt	0.766197183099
LTP079	unrecalled	new	rt	0.605633802817
LTP079	recalled	old	conf	0.953416149068
LTP079	unrecalled	old	conf	0.914634146341
LTP079	recalled	new	conf	0.592261904762
LTP079	unrecalled	new	conf	0.695153061224
LTP079	recalled	old	rt	0.86801242236
LTP079	unrecalled	old	rt	0.806402439024
LTP079	recalled	new	rt	0.791666666667
LTP079	unrecalled	new	rt	0.820153061224
LTP079	recalled	old	conf	0.994247363375
LTP079	unrecalled	old	conf	0.980836236934
LTP079	recalled	new	conf	0.436578171091
LTP079	unrecalled	new	conf	0.776864728192
LTP079	recalled	old	rt	0.955896452541
LTP079	unrecalled	old	rt	0.93031358885
LTP079	recalled	new	rt	0.560471976401
LTP079	unrecalled	new	rt	0.707332490518
LTP079	recalled	old	conf	0.970285714286
LTP079	unrecalled	old	conf	0.928571428571
LTP079	recalled	new	conf	0.818954248366
LTP079	unrecalled	new	conf	0.782679738562
LTP079	recalled	old	rt	0.778285714286
LTP079	unrecalled	old	rt	0.673469387755
LTP079	recalled	new	rt	0.527450980392
LTP079	unrecalled	new	rt	0.81045751634
LTP079	recalled	old	conf	0.977611940299
LTP079	unrecalled	old	conf	0.989361702128
LTP079	recalled	new	conf	0.716931216931
LTP079	unrecalled	new	conf	0.579365079365
LTP079	recalled	old	rt	0.940298507463
LTP079	unrecalled	old	rt	0.893617021277
LTP079	recalled	new	rt	0.830687830688
LTP079	unrecalled	new	rt	0.47619047619
LTP079	recalled	old	conf	0.980952380952
LTP079	unrecalled	old	conf	0.95
LTP079	recalled	new	conf	0.800847457627
LTP079	unrecalled	new	conf	0.764830508475
LTP079	recalled	old	rt	0.942857142857
LTP079	unrecalled	old	rt	0.8
LTP079	recalled	new	rt	0.598870056497
LTP079	unrecalled	new	rt	0.199152542373
LTP079	recalled	old	conf	0.869047619048
LTP079	unrecalled	old	conf	0.733333333333
LTP079	recalled	new	conf	0.967391304348
LTP079	unrecalled	new	conf	0.638198757764
LTP079	recalled	old	rt	0.940476190476
LTP079	unrecalled	old	rt	0.9
LTP079	recalled	new	rt	0.635869565217
LTP079	unrecalled	new	rt	0.695652173913
LTP079	recalled	old	conf	0.813131313131
LTP079	unrecalled	old	conf	0.852941176471
LTP079	recalled	new	conf	0.5
LTP079	unrecalled	new	conf	0.965217391304
LTP079	recalled	old	rt	0.879797979798
LTP079	unrecalled	old	rt	0.929411764706
LTP079	recalled	new	rt	0.817391304348
LTP079	unrecalled	new	rt	0.173913043478
LTP079	recalled	old	conf	0.980434782609
LTP079	unrecalled	old	conf	1.0
LTP079	recalled	new	conf	0.780172413793
LTP079	unrecalled	new	conf	0.577586206897
LTP079	recalled	old	rt	0.839855072464
LTP079	unrecalled	old	rt	0.801587301587
LTP079	recalled	new	rt	0.943965517241
LTP079	unrecalled	new	rt	1.0
LTP079	recalled	old	conf	0.91935483871
LTP079	unrecalled	old	conf	0.788461538462
LTP079	recalled	new	conf	0.521739130435
LTP079	unrecalled	new	conf	0.521739130435
LTP079	recalled	old	rt	0.95
LTP079	unrecalled	old	rt	0.871794871795
LTP079	recalled	new	rt	0.655434782609
LTP079	unrecalled	new	rt	0.304347826087
LTP081	recalled	old	conf	0.817073170732
LTP081	unrecalled	old	conf	0.5625
LTP081	recalled	new	conf	0.565934065934
LTP081	unrecalled	new	conf	0.711538461538
LTP081	recalled	old	rt	0.664634146341
LTP081	unrecalled	old	rt	0.479166666667
LTP081	recalled	new	rt	0.503663003663
LTP081	unrecalled	new	rt	0.931623931624
LTP081	recalled	old	conf	0.805818965517
LTP081	unrecalled	old	conf	0.755050505051
LTP081	recalled	new	conf	0.673076923077
LTP081	unrecalled	new	conf	0.628205128205
LTP081	recalled	old	rt	0.69525862069
LTP081	unrecalled	old	rt	0.631060606061
LTP081	recalled	new	rt	0.637820512821
LTP081	unrecalled	new	rt	0.636217948718
LTP081	recalled	old	conf	0.963333333333
LTP081	unrecalled	old	conf	0.911627906977
LTP081	recalled	new	conf	0.578671328671
LTP081	unrecalled	new	conf	0.659440559441
LTP081	recalled	old	rt	0.866666666667
LTP081	unrecalled	old	rt	0.76511627907
LTP081	recalled	new	rt	0.311188811189
LTP081	unrecalled	new	rt	0.6
LTP081	recalled	old	conf	0.912689393939
LTP081	unrecalled	old	conf	0.787023460411
LTP081	recalled	new	conf	0.62890625
LTP081	unrecalled	new	conf	0.644412878788
LTP081	recalled	old	rt	0.870833333333
LTP081	unrecalled	old	rt	0.760263929619
LTP081	recalled	new	rt	0.71875
LTP081	unrecalled	new	rt	0.823863636364
LTP081	recalled	old	conf	0.993055555556
LTP081	unrecalled	old	conf	0.962301587302
LTP081	recalled	new	conf	0.819672131148
LTP081	unrecalled	new	conf	0.597730138714
LTP081	recalled	old	rt	0.946759259259
LTP081	unrecalled	old	rt	0.77380952381
LTP081	recalled	new	rt	0.672131147541
LTP081	unrecalled	new	rt	0.534678436318
LTP081	recalled	old	conf	0.928629032258
LTP081	unrecalled	old	conf	0.895
LTP081	recalled	new	conf	0.604761904762
LTP081	unrecalled	new	conf	0.537142857143
LTP081	recalled	old	rt	0.987903225806
LTP081	unrecalled	old	rt	0.936666666667
LTP081	recalled	new	rt	0.304761904762
LTP081	unrecalled	new	rt	0.565714285714
LTP081	recalled	old	conf	0.941489361702
LTP081	unrecalled	old	conf	0.943413729128
LTP081	recalled	new	conf	0.755172413793
LTP081	unrecalled	new	conf	0.778996865204
LTP081	recalled	old	rt	0.902804642166
LTP081	unrecalled	old	rt	0.856215213358
LTP081	recalled	new	rt	0.828735632184
LTP081	unrecalled	new	rt	0.522257053292
LTP081	recalled	old	conf	0.814285714286
LTP081	unrecalled	old	conf	0.774932614555
LTP081	recalled	new	conf	0.771428571429
LTP081	unrecalled	new	conf	0.811616161616
LTP081	recalled	old	rt	0.736
LTP081	unrecalled	old	rt	0.677897574124
LTP081	recalled	new	rt	0.709090909091
LTP081	unrecalled	new	rt	0.714646464646
LTP081	recalled	old	conf	0.90749235474
LTP081	unrecalled	old	conf	0.837813620072
LTP081	recalled	new	conf	0.5
LTP081	unrecalled	new	conf	0.544117647059
LTP081	recalled	old	rt	0.665902140673
LTP081	unrecalled	old	rt	0.584229390681
LTP081	recalled	new	rt	0.852272727273
LTP081	unrecalled	new	rt	0.813502673797
LTP081	recalled	old	conf	0.739130434783
LTP081	unrecalled	old	conf	0.644927536232
LTP081	recalled	new	conf	0.80701754386
LTP081	unrecalled	new	conf	0.817543859649
LTP081	recalled	old	rt	0.445652173913
LTP081	unrecalled	old	rt	0.355072463768
LTP081	recalled	new	rt	0.956140350877
LTP081	unrecalled	new	rt	0.686549707602
LTP081	recalled	old	conf	0.823244552058
LTP081	unrecalled	old	conf	0.769642857143
LTP081	recalled	new	conf	0.756756756757
LTP081	unrecalled	new	conf	0.696696696697
LTP081	recalled	old	rt	0.68401937046
LTP081	unrecalled	old	rt	0.625
LTP081	recalled	new	rt	0.927927927928
LTP081	unrecalled	new	rt	0.621921921922
LTP081	recalled	old	conf	0.978947368421
LTP081	unrecalled	old	conf	0.858974358974
LTP081	recalled	new	conf	0.845238095238
LTP081	unrecalled	new	conf	0.677083333333
LTP081	recalled	old	rt	0.815789473684
LTP081	unrecalled	old	rt	0.483974358974
LTP081	recalled	new	rt	0.928571428571
LTP081	unrecalled	new	rt	0.61681547619
LTP081	recalled	old	conf	0.716463414634
LTP081	unrecalled	old	conf	0.62619047619
LTP081	recalled	new	conf	0.519607843137
LTP081	unrecalled	new	conf	0.661220043573
LTP081	recalled	old	rt	0.869918699187
LTP081	unrecalled	old	rt	0.809523809524
LTP081	recalled	new	rt	0.578431372549
LTP081	unrecalled	new	rt	0.622004357298
LTP081	recalled	old	conf	0.925612052731
LTP081	unrecalled	old	conf	0.806763285024
LTP081	recalled	new	conf	0.903669724771
LTP081	unrecalled	new	conf	0.607589658048
LTP081	recalled	old	rt	0.707156308851
LTP081	unrecalled	old	rt	0.638888888889
LTP081	recalled	new	rt	0.889908256881
LTP081	unrecalled	new	rt	0.491242702252
LTP081	recalled	old	conf	0.888483965015
LTP081	unrecalled	old	conf	0.865601503759
LTP081	recalled	new	conf	0.872596153846
LTP081	unrecalled	new	conf	0.678846153846
LTP081	recalled	old	rt	0.809037900875
LTP081	unrecalled	old	rt	0.796992481203
LTP081	recalled	new	rt	0.758012820513
LTP081	unrecalled	new	rt	0.619230769231
LTP081	recalled	old	conf	0.873579545455
LTP081	unrecalled	old	conf	0.807164634146
LTP081	recalled	new	conf	0.728174603175
LTP081	unrecalled	new	conf	0.712344720497
LTP081	recalled	old	rt	0.69696969697
LTP081	unrecalled	old	rt	0.576219512195
LTP081	recalled	new	rt	0.695436507937
LTP081	unrecalled	new	rt	0.628881987578
LTP081	recalled	old	conf	0.83950617284
LTP081	unrecalled	old	conf	0.760299625468
LTP081	recalled	new	conf	0.648979591837
LTP081	unrecalled	new	conf	0.593154761905
LTP081	recalled	old	rt	0.772554605888
LTP081	unrecalled	old	rt	0.731585518102
LTP081	recalled	new	rt	0.569387755102
LTP081	unrecalled	new	rt	0.545833333333
LTP081	recalled	old	conf	0.94901065449
LTP081	unrecalled	old	conf	0.88784067086
LTP081	recalled	new	conf	0.718093093093
LTP081	unrecalled	new	conf	0.611947174447
LTP081	recalled	old	rt	0.751902587519
LTP081	unrecalled	old	rt	0.723270440252
LTP081	recalled	new	rt	0.618993993994
LTP081	unrecalled	new	rt	0.729115479115
LTP081	recalled	old	conf	0.9972899729
LTP081	unrecalled	old	conf	0.973333333333
LTP081	recalled	new	conf	0.561403508772
LTP081	unrecalled	new	conf	0.575593395253
LTP081	recalled	old	rt	0.617886178862
LTP081	unrecalled	old	rt	0.553333333333
LTP081	recalled	new	rt	0.78216374269
LTP081	unrecalled	new	rt	0.46697626419
LTP082	recalled	old	conf	0.927696078431
LTP082	unrecalled	old	conf	0.85142118863
LTP082	recalled	new	conf	0.88141025641
LTP082	unrecalled	new	conf	0.551282051282
LTP082	recalled	old	rt	0.590277777778
LTP082	unrecalled	old	rt	0.497416020672
LTP082	recalled	new	rt	0.546474358974
LTP082	unrecalled	new	rt	0.415064102564
LTP082	recalled	old	conf	0.982456140351
LTP082	unrecalled	old	conf	0.957627118644
LTP082	recalled	new	conf	0.995145631068
LTP082	unrecalled	new	conf	0.652103559871
LTP082	recalled	old	rt	0.991228070175
LTP082	unrecalled	old	rt	1.0
LTP082	recalled	new	rt	0.873786407767
LTP082	unrecalled	new	rt	0.501618122977
LTP082	recalled	old	conf	0.885030864198
LTP082	unrecalled	old	conf	0.862612612613
LTP082	recalled	new	conf	0.968831168831
LTP082	unrecalled	new	conf	0.795454545455
LTP082	recalled	old	rt	0.760030864198
LTP082	unrecalled	old	rt	0.658783783784
LTP082	recalled	new	rt	0.653246753247
LTP082	unrecalled	new	rt	0.567424242424
LTP082	recalled	old	conf	1.0
LTP082	unrecalled	old	conf	1.0
LTP082	recalled	new	conf	1.0
LTP082	unrecalled	new	conf	0.839393939394
LTP082	recalled	old	rt	0.00588235294118
LTP082	unrecalled	old	rt	0.0519480519481
LTP082	recalled	new	rt	0.636363636364
LTP082	unrecalled	new	rt	0.563636363636
LTP082	recalled	old	conf	0.997916666667
LTP082	unrecalled	old	conf	0.985915492958
LTP082	recalled	new	conf	0.652173913043
LTP082	unrecalled	new	conf	0.855072463768
LTP082	recalled	old	rt	0.633333333333
LTP082	unrecalled	old	rt	0.577464788732
LTP082	recalled	new	rt	0.420289855072
LTP082	unrecalled	new	rt	0.584541062802
LTP082	recalled	old	conf	1.0
LTP082	unrecalled	old	conf	1.0
LTP082	recalled	new	conf	1.0
LTP082	unrecalled	new	conf	0.684259259259
LTP082	recalled	old	rt	0.169014084507
LTP082	unrecalled	old	rt	0.1
LTP082	recalled	new	rt	0.542592592593
LTP082	unrecalled	new	rt	0.473148148148
LTP082	recalled	old	conf	0.990384615385
LTP082	unrecalled	old	conf	0.983333333333
LTP082	recalled	new	conf	0.77380952381
LTP082	unrecalled	new	conf	0.628571428571
LTP082	recalled	old	rt	0.708333333333
LTP082	unrecalled	old	rt	0.691666666667
LTP082	recalled	new	rt	0.345238095238
LTP082	unrecalled	new	rt	0.539285714286
LTP082	recalled	old	conf	0.993975903614
LTP082	unrecalled	old	conf	0.994252873563
LTP082	recalled	new	conf	0.891666666667
LTP082	unrecalled	new	conf	0.6875
LTP082	recalled	old	rt	1.0
LTP082	unrecalled	old	rt	0.965517241379
LTP082	recalled	new	rt	0.708333333333
LTP082	unrecalled	new	rt	0.791666666667
LTP084	recalled	old	conf	0.826158940397
LTP084	unrecalled	old	conf	0.815400843882
LTP084	recalled	new	conf	0.402777777778
LTP084	unrecalled	new	conf	0.716666666667
LTP084	recalled	old	rt	0.733443708609
LTP084	unrecalled	old	rt	0.704641350211
LTP084	recalled	new	rt	0.43287037037
LTP084	unrecalled	new	rt	0.573611111111
LTP084	recalled	old	conf	0.691673370877
LTP084	unrecalled	old	conf	0.685805422648
LTP084	recalled	new	conf	0.611111111111
LTP084	unrecalled	new	conf	0.524691358025
LTP084	recalled	old	rt	0.763073209976
LTP084	unrecalled	old	rt	0.689792663477
LTP084	recalled	new	rt	0.833333333333
LTP084	unrecalled	new	rt	0.572016460905
LTP084	recalled	old	conf	0.76581027668
LTP084	unrecalled	old	conf	0.757457386364
LTP084	recalled	new	conf	0.954545454545
LTP084	unrecalled	new	conf	0.607438016529
LTP084	recalled	old	rt	0.800592885375
LTP084	unrecalled	old	rt	0.697798295455
LTP084	recalled	new	rt	0.863636363636
LTP084	unrecalled	new	rt	0.596590909091
LTP084	recalled	old	conf	0.726516634051
LTP084	unrecalled	old	conf	0.684348739496
LTP084	recalled	new	conf	0.550884955752
LTP084	unrecalled	new	conf	0.748189863234
LTP084	recalled	old	rt	0.788649706458
LTP084	unrecalled	old	rt	0.671743697479
LTP084	recalled	new	rt	0.504424778761
LTP084	unrecalled	new	rt	0.516090104586
LTP084	recalled	old	conf	1.0
LTP084	unrecalled	old	conf	1.0
LTP084	recalled	new	conf	0.645833333333
LTP084	unrecalled	new	conf	0.46875
LTP084	recalled	old	rt	0.611111111111
LTP084	unrecalled	old	rt	0.5
LTP084	recalled	new	rt	0.598958333333
LTP084	unrecalled	new	rt	0.40625
LTP084	recalled	old	conf	0.716783216783
LTP084	unrecalled	old	conf	0.68125701459
LTP084	recalled	new	conf	0.316666666667
LTP084	unrecalled	new	conf	0.4375
LTP084	recalled	old	rt	0.426573426573
LTP084	unrecalled	old	rt	0.455387205387
LTP084	recalled	new	rt	0.6
LTP084	unrecalled	new	rt	0.541666666667
LTP084	recalled	old	conf	0.61015625
LTP084	unrecalled	old	conf	0.600474683544
LTP084	recalled	new	conf	0.428571428571
LTP084	unrecalled	new	conf	0.466533466533
LTP084	recalled	old	rt	0.5484375
LTP084	unrecalled	old	rt	0.498892405063
LTP084	recalled	new	rt	0.658008658009
LTP084	unrecalled	new	rt	0.564435564436
LTP084	recalled	old	conf	0.624171539961
LTP084	unrecalled	old	conf	0.601351351351
LTP084	recalled	new	conf	0.833333333333
LTP084	unrecalled	new	conf	0.550505050505
LTP084	recalled	old	rt	0.496296296296
LTP084	unrecalled	old	rt	0.466216216216
LTP084	recalled	new	rt	0.738636363636
LTP084	unrecalled	new	rt	0.683221099888
LTP084	recalled	old	conf	0.527027027027
LTP084	unrecalled	old	conf	0.495350188899
LTP084	recalled	new	conf	0.431818181818
LTP084	unrecalled	new	conf	0.525568181818
LTP084	recalled	old	rt	0.492024811697
LTP084	unrecalled	old	rt	0.481836675385
LTP084	recalled	new	rt	0.136363636364
LTP084	unrecalled	new	rt	0.485795454545
LTP084	recalled	old	conf	0.553507728894
LTP084	unrecalled	old	conf	0.51816091954
LTP084	recalled	new	conf	0.4
LTP084	unrecalled	new	conf	0.4
LTP084	recalled	old	rt	0.434601664685
LTP084	unrecalled	old	rt	0.518620689655
LTP084	recalled	new	rt	0.2
LTP084	unrecalled	new	rt	0.377777777778
LTP084	recalled	old	conf	0.754901960784
LTP084	unrecalled	old	conf	0.660230352304
LTP084	recalled	new	conf	0.454545454545
LTP084	unrecalled	new	conf	0.857954545455
LTP084	recalled	old	rt	0.468954248366
LTP084	unrecalled	old	rt	0.608062330623
LTP084	recalled	new	rt	0.590909090909
LTP084	unrecalled	new	rt	0.477272727273
LTP084	recalled	old	conf	0.504347826087
LTP084	unrecalled	old	conf	0.469342251951
LTP084	recalled	new	conf	0.802631578947
LTP084	unrecalled	new	conf	0.53007518797
LTP084	recalled	old	rt	0.249456521739
LTP084	unrecalled	old	rt	0.440635451505
LTP084	recalled	new	rt	0.0526315789474
LTP084	unrecalled	new	rt	0.351503759398
LTP084	recalled	old	conf	0.536666666667
LTP084	unrecalled	old	conf	0.482307692308
LTP084	recalled	new	conf	0.590909090909
LTP084	unrecalled	new	conf	0.559659090909
LTP084	recalled	old	rt	0.465
LTP084	unrecalled	old	rt	0.449743589744
LTP084	recalled	new	rt	0.55303030303
LTP084	unrecalled	new	rt	0.625
LTP084	recalled	old	conf	0.57671957672
LTP084	unrecalled	old	conf	0.541152263374
LTP084	recalled	new	conf	0.75
LTP084	unrecalled	new	conf	0.625
LTP084	recalled	old	rt	0.62962962963
LTP084	unrecalled	old	rt	0.537722908093
LTP084	recalled	new	rt	0.166666666667
LTP084	unrecalled	new	rt	0.490740740741
LTP084	recalled	old	conf	0.592948717949
LTP084	unrecalled	old	conf	0.600641025641
LTP084	recalled	new	conf	0.676470588235
LTP084	unrecalled	new	conf	0.623839009288
LTP084	recalled	old	rt	0.505608974359
LTP084	unrecalled	old	rt	0.476923076923
LTP084	recalled	new	rt	0.352941176471
LTP084	unrecalled	new	rt	0.479876160991
LTP084	recalled	old	conf	0.522580645161
LTP084	unrecalled	old	conf	0.538072018005
LTP084	recalled	new	conf	0.466666666667
LTP084	unrecalled	new	conf	0.502380952381
LTP084	recalled	old	rt	0.370322580645
LTP084	unrecalled	old	rt	0.461552888222
LTP084	recalled	new	rt	0.266666666667
LTP084	unrecalled	new	rt	0.438095238095
LTP084	recalled	old	conf	0.546485260771
LTP084	unrecalled	old	conf	0.525534188034
LTP084	recalled	new	conf	0.647058823529
LTP084	unrecalled	new	conf	0.547058823529
LTP084	recalled	old	rt	0.345578231293
LTP084	unrecalled	old	rt	0.399252136752
LTP084	recalled	new	rt	0.176470588235
LTP084	unrecalled	new	rt	0.295294117647
LTP085	recalled	old	conf	0.59
LTP085	unrecalled	old	conf	0.510344827586
LTP085	recalled	new	conf	0.714285714286
LTP085	unrecalled	new	conf	0.561688311688
LTP085	recalled	old	rt	0.436666666667
LTP085	unrecalled	old	rt	0.519396551724
LTP085	recalled	new	rt	0.52380952381
LTP085	unrecalled	new	rt	0.480519480519
LTP085	recalled	old	conf	0.96828358209
LTP085	unrecalled	old	conf	0.796753246753
LTP085	recalled	new	conf	0.681704260652
LTP085	unrecalled	new	conf	0.66114359974
LTP085	recalled	old	rt	0.835481682497
LTP085	unrecalled	old	rt	0.650974025974
LTP085	recalled	new	rt	0.799498746867
LTP085	unrecalled	new	rt	0.670240415854
LTP085	recalled	old	conf	0.967948717949
LTP085	unrecalled	old	conf	0.813929313929
LTP085	recalled	new	conf	0.71746031746
LTP085	unrecalled	new	conf	0.604717813051
LTP085	recalled	old	rt	0.908653846154
LTP085	unrecalled	old	rt	0.681912681913
LTP085	recalled	new	rt	0.588888888889
LTP085	unrecalled	new	rt	0.623015873016
LTP085	recalled	old	conf	0.936814159292
LTP085	unrecalled	old	conf	0.793333333333
LTP085	recalled	new	conf	0.6625
LTP085	unrecalled	new	conf	0.628758169935
LTP085	recalled	old	rt	0.891681415929
LTP085	unrecalled	old	rt	0.717777777778
LTP085	recalled	new	rt	0.519444444444
LTP085	unrecalled	new	rt	0.688562091503
LTP085	recalled	old	conf	0.899747474747
LTP085	unrecalled	old	conf	0.616161616162
LTP085	recalled	new	conf	0.614285714286
LTP085	unrecalled	new	conf	0.603651987111
LTP085	recalled	old	rt	0.817171717172
LTP085	unrecalled	old	rt	0.544191919192
LTP085	recalled	new	rt	0.697959183673
LTP085	unrecalled	new	rt	0.66380236305
LTP085	recalled	old	conf	0.954282407407
LTP085	unrecalled	old	conf	0.843211206897
LTP085	recalled	new	conf	0.488095238095
LTP085	unrecalled	new	conf	0.608994708995
LTP085	recalled	old	rt	0.833719135802
LTP085	unrecalled	old	rt	0.740301724138
LTP085	recalled	new	rt	0.309523809524
LTP085	unrecalled	new	rt	0.564021164021
LTP085	recalled	old	conf	0.941741071429
LTP085	unrecalled	old	conf	0.839
LTP085	recalled	new	conf	0.720588235294
LTP085	unrecalled	new	conf	0.725643382353
LTP085	recalled	old	rt	0.793080357143
LTP085	unrecalled	old	rt	0.612
LTP085	recalled	new	rt	0.397058823529
LTP085	unrecalled	new	rt	0.662683823529
LTP085	recalled	old	conf	0.909714285714
LTP085	unrecalled	old	conf	0.784366576819
LTP085	recalled	new	conf	0.592063492063
LTP085	unrecalled	new	conf	0.656825396825
LTP085	recalled	old	rt	0.748571428571
LTP085	unrecalled	old	rt	0.602425876011
LTP085	recalled	new	rt	0.420634920635
LTP085	unrecalled	new	rt	0.574603174603
LTP085	recalled	old	conf	0.985148514851
LTP085	unrecalled	old	conf	0.86197021764
LTP085	recalled	new	conf	0.811111111111
LTP085	unrecalled	new	conf	0.652657004831
LTP085	recalled	old	rt	0.691419141914
LTP085	unrecalled	old	rt	0.469644902635
LTP085	recalled	new	rt	0.355555555556
LTP085	unrecalled	new	rt	0.667149758454
LTP085	recalled	old	conf	0.973392461197
LTP085	unrecalled	old	conf	0.904487917146
LTP085	recalled	new	conf	0.734693877551
LTP085	unrecalled	new	conf	0.587635054022
LTP085	recalled	old	rt	0.930155210643
LTP085	unrecalled	old	rt	0.859033371692
LTP085	recalled	new	rt	0.938775510204
LTP085	unrecalled	new	rt	0.50300120048
LTP085	recalled	old	conf	0.927244582043
LTP085	unrecalled	old	conf	0.867346938776
LTP085	recalled	new	conf	0.0151515151515
LTP085	unrecalled	new	conf	0.714225589226
LTP085	recalled	old	rt	0.804953560372
LTP085	unrecalled	old	rt	0.773709483794
LTP085	recalled	new	rt	0.0808080808081
LTP085	unrecalled	new	rt	0.519781144781
LTP085	recalled	old	conf	0.98
LTP085	unrecalled	old	conf	0.840579710145
LTP085	recalled	new	conf	0.8875
LTP085	unrecalled	new	conf	0.6875
LTP085	recalled	old	rt	0.980952380952
LTP085	unrecalled	old	rt	0.849275362319
LTP085	recalled	new	rt	0.725
[truncated: 18,633 more rows]
