# Supplementary material for: Assessing recognition memory using confidence ratings and response times
Source: R Soc Open Sci. 2016 Apr 13;3(4):150670. doi: 10.1098/rsos.150670 (PMC4852632; doi:10.1098/rsos.150670)
Supplement: main analysis script recunrecANOVA.R [file rsos150670supp4.r]

 
recunrec.dat <- read.delim("./data/recunrecANOVA_sess.tsv")

recunrec.aov <- aov(AUC ~ recunrec*oldnew*dv + Error(ID/(recunrec*oldnew*dv)),
                    data=recunrec.dat)

## > summary(recunrec.aov)

## Error: ID
##            Df Sum Sq Mean Sq F value Pr(>F)
## Residuals 170  62.04  0.3649               

## Error: ID:recunrec
##            Df Sum Sq Mean Sq F value Pr(>F)    
## recunrec    1 10.169  10.169     332 <2e-16 ***
## Residuals 170  5.208   0.031                   
## ---
## Signif. codes:  0 ‘***’ 0.001 ‘**’ 0.01 ‘*’ 0.05 ‘.’ 0.1 ‘ ’ 1

## Error: ID:oldnew
##            Df Sum Sq Mean Sq F value Pr(>F)    
## oldnew      1  67.30    67.3   644.7 <2e-16 ***
## Residuals 170  17.75     0.1                   
## ---
## Signif. codes:  0 ‘***’ 0.001 ‘**’ 0.01 ‘*’ 0.05 ‘.’ 0.1 ‘ ’ 1

## Error: ID:dv
##            Df Sum Sq Mean Sq F value Pr(>F)    
## dv          1  91.07   91.07   599.6 <2e-16 ***
## Residuals 170  25.82    0.15                   
## ---
## Signif. codes:  0 ‘***’ 0.001 ‘**’ 0.01 ‘*’ 0.05 ‘.’ 0.1 ‘ ’ 1

## Error: ID:recunrec:oldnew
##                  Df Sum Sq Mean Sq F value Pr(>F)    
## recunrec:oldnew   1  3.388   3.388   129.9 <2e-16 ***
## Residuals       170  4.434   0.026                   
## ---
## Signif. codes:  0 ‘***’ 0.001 ‘**’ 0.01 ‘*’ 0.05 ‘.’ 0.1 ‘ ’ 1

## Error: ID:recunrec:dv
##              Df Sum Sq Mean Sq F value  Pr(>F)   
## recunrec:dv   1 0.1531 0.15309    10.4 0.00151 **
## Residuals   170 2.5033 0.01473                   
## ---
## Signif. codes:  0 ‘***’ 0.001 ‘**’ 0.01 ‘*’ 0.05 ‘.’ 0.1 ‘ ’ 1

## Error: ID:oldnew:dv
##            Df Sum Sq Mean Sq F value Pr(>F)    
## oldnew:dv   1 13.850  13.850   309.6 <2e-16 ***
## Residuals 170  7.605   0.045                   
## ---
## Signif. codes:  0 ‘***’ 0.001 ‘**’ 0.01 ‘*’ 0.05 ‘.’ 0.1 ‘ ’ 1

## Error: ID:recunrec:oldnew:dv
##                     Df Sum Sq  Mean Sq F value Pr(>F)
## recunrec:oldnew:dv   1 0.0071 0.007118   0.691  0.407
## Residuals          170 1.7504 0.010296               

## Error: Within
##              Df Sum Sq Mean Sq F value Pr(>F)
## Residuals 19264  387.6 0.02012 

## > 10.169/(10.169+5.208)
## [1] 0.6613123
## > 67.30/(67.30+17.75)
## [1] 0.7912992
## > 91.07/(91.07+25.82)
## [1] 0.7791086
## > 3.388/(3.388+4.434)
## [1] 0.4331373
## > 0.1531/(0.1531+2.5033)
## [1] 0.05763439
## > 13.850/(13.850+7.605)
## [1] 0.6455372
## > 
